# Supplementary material for: 2-Hydr­oxy-5-nitro­benzaldehyde 2,4-dinitro­phenyl­hydrazone
Source: Acta Crystallogr Sect E Struct Rep Online. 2008 Mar 7;64(Pt 4):o679–80. doi: 10.1107/S1600536808005825 (PMC2961021; doi:10.1107/S1600536808005825)
Supplement: Supplementary file 1 [file e-64-0o679-sup1.cif]

##############################################################################
###                                                                        ###
###        Electronic paper (Acta Crystallographica Section E)             ###
###                                                                        ###
##############################################################################
#                                                                            #
# This CIF contains the data in a paper accepted for publication in Acta     #
# Crystallographica Section E. It conforms to the requirements of Notes      #
# for Authors for Section E, and has been peer reviewed under the auspices   #
# of the IUCr Commission on Journals.                                        #
#                                                                            #
# Full details of the Crystallographic Information File format               #
# are given in the paper "The Crystallographic Information File (CIF):       #
# a New Standard Archive File for Crystallography" by S. R. Hall, F. H.      #
# Allen and I. D. Brown [Acta Cryst. (1991), A47, 655-685].                  #
#                                                                            #
# The current version of the core CIF dictionary is obtainable from          #
# ftp://ftp.iucr.org/pub/cif_core.dic. The current version number is 2.4.    #
#                                                                            #
# Software is freely available for graphical display of the structure(s) in  #
# this CIF.  For information consult the CIF home page http://www.iucr.org/  #
# cif/home.html                                                              #
#                                                                            #
# This file may be used for bona fide research purposes within the           #
# scientific community so long as proper attribution is given to the journal # 
# article from which it was obtained.                                        #
#                                                                            #
##############################################################################
                                             
data_global
_audit_creation_method     'WinGX routine CIF_UPDATE'
_audit_conform_dict_name     cif_core.dic
_audit_conform_dict_version     2.1
_journal_date_recd_electronic     2008-03-01
_journal_date_accepted     2008-03-01
_journal_name_full     'Acta Crystallographica, Section E'
_journal_year     2008
_journal_volume     64
_journal_issue      4
_journal_page_first     o679
_journal_page_last     o680
_journal_paper_category     QO
_journal_coeditor_code     CI2567
_publ_contact_author_name     'Hoong-Kun Fun'
_publ_contact_author_address
;
X-ray Crystallography unit
School of Physics
Universiti Sains Malaysia
11800 USM, Penang
Malaysia
;
_publ_contact_author_email     hkfun@usm.my
_publ_contact_author_fax     '?'
_publ_contact_author_phone     '+60124293368'
_publ_section_title
;
2-Hydroxy-5-nitrobenzaldehyde 2,4-dinitrophenylhydrazone
;
loop_
    _publ_author_name
    _publ_author_footnote
    _publ_author_address
    'Abdassalam A.Tameem' .
;
School of Chemical Sciences
Universiti Sains Malaysia
11800 USM, Penang
Malaysia
;
    'Bahruddin Saad' .
;
School of Chemical Sciences
Universiti Sains Malaysia
11800 USM, Penang
Malaysia
;
    'Abdussalam M. Salhin' .
;
School of Chemical Sciences
Universiti Sains Malaysia
11800 USM, Penang
Malaysia
;
    'Samuel Robinson Jebas'
;
Permanent address: Department of Physics, Karunya University,
Karunya Nagar, Coimbatore 641 114, India.
;
;
X-ray Crystallography unit
School of Physics
Universiti Sains Malaysia
11800 USM, Penang
Malaysia
;
    'Hoong-Kun Fun' .
;
X-ray Crystallography unit
School of Physics
Universiti Sains Malaysia
11800 USM, Penang
Malaysia
;
data_I
_audit_creation_method     'WinGX routine CIF_UPDATE'
_chemical_name_systematic
;
2-Hydroxy-5-nitrobenzaldehyde 2,4-dinitrophenylhydrazone
;
_chemical_formula_moiety     'C13 H9 N5 O7'
_chemical_formula_sum     'C13 H9 N5 O7'
_chemical_formula_iupac     'C13 H9 N5 O7'
_chemical_formula_weight     347.25
_symmetry_cell_setting     Monoclinic
_symmetry_space_group_name_H-M     'P 21/n'
_symmetry_space_group_name_Hall     '-P 2yn'
loop_
    _symmetry_equiv_pos_as_xyz
    'x, y, z'
    '-x+1/2, y+1/2, -z+1/2'
    '-x, -y, -z'
    'x-1/2, -y-1/2, z-1/2'
_cell_length_a     12.7543(5)
_cell_length_b     8.1898(3)
_cell_length_c     13.8618(5)
_cell_angle_alpha     90
_cell_angle_beta     112.683(2)
_cell_angle_gamma     90
_cell_volume     1335.94(9)
_cell_formula_units_Z     4
_cell_measurement_reflns_used     3255
_cell_measurement_theta_min     2.77
_cell_measurement_theta_max     33.08
_cell_measurement_temperature     100.00(10)
_exptl_crystal_description     Block
_exptl_crystal_colour     orange
_exptl_crystal_size_max     0.29
_exptl_crystal_size_mid     0.268
_exptl_crystal_size_min     0.108
_exptl_crystal_density_diffrn     1.726
_exptl_crystal_density_method     'not measured'
_exptl_crystal_F_000     712
_exptl_absorpt_coefficient_mu     0.144
_exptl_absorpt_correction_type     multi-scan
_exptl_absorpt_process_details     '(SADABS; Bruker, 2005)'
_exptl_absorpt_correction_T_min     0.9595
_exptl_absorpt_correction_T_max     0.9846
_diffrn_radiation_type     MoK\a
_diffrn_radiation_wavelength     0.71073
_diffrn_measurement_device_type
;
Bruker SMART APEXII CCD area-detector
;
_diffrn_measurement_method     \w
_diffrn_detector_area_resol_mean     8.33
_diffrn_reflns_number     24539
_diffrn_reflns_av_R_equivalents     0.0564
_diffrn_reflns_theta_min     2.77
_diffrn_reflns_theta_max     33.43
_diffrn_reflns_theta_full     33.43
_diffrn_measured_fraction_theta_max     0.994
_diffrn_measured_fraction_theta_full     0.994
_diffrn_reflns_limit_h_min     -19
_diffrn_reflns_limit_h_max     19
_diffrn_reflns_limit_k_min     -10
_diffrn_reflns_limit_k_max     12
_diffrn_reflns_limit_l_min     -21
_diffrn_reflns_limit_l_max     20
_diffrn_standards_number     0
_diffrn_standards_interval_count     .
_diffrn_standards_interval_time     .
_diffrn_standards_decay_%     ?
_reflns_number_total     5195
_reflns_number_gt     3513
_reflns_threshold_expression     I>2\s(I)
_refine_ls_structure_factor_coef     Fsqd
_refine_ls_matrix_type     full
_refine_ls_R_factor_gt     0.0503
_refine_ls_wR_factor_ref     0.1453
_refine_ls_goodness_of_fit_ref     1.087
_refine_ls_restrained_S_all     1.087
_refine_ls_number_reflns     5195
_refine_ls_number_parameters     234
_refine_ls_number_restraints     0
_refine_ls_hydrogen_treatment     mixed
_refine_ls_weighting_scheme     calc
_refine_ls_weighting_details
         'calc w=1/[\s^2^(Fo^2^)+(0.0708P)^2^+0.0132P] where P=(Fo^2^+2Fc^2^)/3'
_refine_ls_shift/su_max     0.001
_refine_diff_density_max     0.468
_refine_diff_density_min     -0.328
_refine_ls_extinction_method     none
loop_
    _atom_type_symbol
    _atom_type_description
    _atom_type_scat_dispersion_real
    _atom_type_scat_dispersion_imag
    _atom_type_scat_source
    C C 0.0033 0.0016 'International Tables Vol C Tables 4.2.6.8 and 6.1.1.4'
    H H 0 0 'International Tables Vol C Tables 4.2.6.8 and 6.1.1.4'
    N N 0.0061 0.0033 'International Tables Vol C Tables 4.2.6.8 and 6.1.1.4'
    O O 0.0106 0.006 'International Tables Vol C Tables 4.2.6.8 and 6.1.1.4'
_computing_data_collection     'APEX2 (Bruker, 2005)'
_computing_cell_refinement     'APEX2 (Bruker, 2005)'
_computing_data_reduction     'SAINT (Bruker, 2005)'
_computing_structure_solution     'SHELXTL (Sheldrick, 2008)'
_computing_structure_refinement     'SHELXTL (Sheldrick, 2008)'
_computing_molecular_graphics     'SHELXTL (Sheldrick, 2008)'
_computing_publication_material
;
SHELXTL (Sheldrick, 2008) and PLATON (Spek, 2003)
;
loop_
    _atom_site_type_symbol
    _atom_site_label
    _atom_site_fract_x
    _atom_site_fract_y
    _atom_site_fract_z
    _atom_site_U_iso_or_equiv
    _atom_site_adp_type
    _atom_site_calc_flag
    _atom_site_refinement_flags
    _atom_site_occupancy
    _atom_site_disorder_assembly
    _atom_site_disorder_group
    O O1 0.71240(8) 0.91583(13) 0.22343(8) 0.0228(2) Uani d . 1 . .
    O O2 0.61439(9) 1.12841(14) 0.22968(8) 0.0282(2) Uani d . 1 . .
    O O3 0.39947(10) 1.41385(15) -0.08171(9) 0.0340(3) Uani d . 1 . .
    O O4 0.45224(10) 1.41148(14) -0.21219(8) 0.0307(3) Uani d . 1 . .
    O O5 0.94762(8) 0.81549(12) -0.11896(7) 0.0189(2) Uani d . 1 . .
    O O6 1.34597(9) 0.33913(14) 0.11735(8) 0.0300(3) Uani d . 1 . .
    O O7 1.29887(9) 0.41281(13) 0.24496(8) 0.0259(2) Uani d . 1 . .
    N N1 0.80661(9) 0.91651(14) 0.08340(9) 0.0164(2) Uani d . 1 . .
    N N2 0.87737(9) 0.86266(13) 0.03680(8) 0.0157(2) Uani d . 1 . .
    N N3 0.66026(9) 1.04241(14) 0.18460(8) 0.0187(2) Uani d . 1 . .
    N N4 0.46053(10) 1.36459(15) -0.12555(9) 0.0208(2) Uani d . 1 . .
    N N5 1.28791(9) 0.41996(14) 0.15301(9) 0.0184(2) Uani d . 1 . .
    C C1 0.64902(11) 1.08800(16) 0.07968(9) 0.0160(2) Uani d . 1 . .
    C C2 0.56488(11) 1.20121(16) 0.02874(10) 0.0179(2) Uani d . 1 . .
    H H2A 0.5209 1.2465 0.062 0.021 Uiso calc R 1 . .
    C C3 0.54779(10) 1.24505(16) -0.07199(10) 0.0172(2) Uani d . 1 . .
    C C4 0.61284(11) 1.17695(16) -0.12363(10) 0.0171(2) Uani d . 1 . .
    H H4A 0.5993 1.2067 -0.1921 0.02 Uiso calc R 1 . .
    C C5 0.69644(11) 1.06624(16) -0.07233(10) 0.0165(2) Uani d . 1 . .
    H H5A 0.7392 1.0211 -0.1069 0.02 Uiso calc R 1 . .
    C C6 0.71925(10) 1.01896(15) 0.03210(9) 0.0150(2) Uani d . 1 . .
    C C7 0.96469(10) 0.78013(15) 0.09632(9) 0.0151(2) Uani d . 1 . .
    H H7A 0.9782 0.7678 0.1668 0.018 Uiso calc R 1 . .
    C C8 1.04195(10) 0.70636(15) 0.05474(9) 0.0142(2) Uani d . 1 . .
    C C9 1.03109(10) 0.72528(15) -0.05001(9) 0.0151(2) Uani d . 1 . .
    C C10 1.10725(11) 0.64726(16) -0.08556(10) 0.0168(2) Uani d . 1 . .
    H H10A 1.1009 0.6634 -0.154 0.02 Uiso calc R 1 . .
    C C11 1.19152(10) 0.54678(16) -0.02006(10) 0.0169(2) Uani d . 1 . .
    H H11A 1.2412 0.4933 -0.044 0.02 Uiso calc R 1 . .
    C C12 1.20051(10) 0.52732(15) 0.08265(10) 0.0159(2) Uani d . 1 . .
    C C13 1.12875(10) 0.60635(15) 0.12052(10) 0.0153(2) Uani d . 1 . .
    H H13A 1.1382 0.593 0.19 0.018 Uiso calc R 1 . .
    H H1N1 0.8262(16) 0.891(2) 0.1508(16) 0.038(5) Uiso d . 1 . .
    H H1O5 0.905(2) 0.854(3) -0.082(2) 0.067(8) Uiso d . 1 . .
loop_
    _atom_site_aniso_label
    _atom_site_aniso_U_11
    _atom_site_aniso_U_22
    _atom_site_aniso_U_33
    _atom_site_aniso_U_12
    _atom_site_aniso_U_13
    _atom_site_aniso_U_23
    O1 0.0238(5) 0.0253(5) 0.0220(5) 0.0056(4) 0.0118(4) 0.0049(4)
    O2 0.0377(6) 0.0307(6) 0.0253(5) 0.0079(5) 0.0222(5) -0.0004(4)
    O3 0.0317(6) 0.0461(7) 0.0298(6) 0.0207(5) 0.0181(5) 0.0077(5)
    O4 0.0379(6) 0.0342(6) 0.0228(5) 0.0153(5) 0.0150(5) 0.0087(4)
    O5 0.0201(4) 0.0210(5) 0.0162(4) 0.0047(4) 0.0076(3) 0.0023(3)
    O6 0.0284(5) 0.0335(6) 0.0285(5) 0.0145(5) 0.0114(4) 0.0014(4)
    O7 0.0269(5) 0.0307(6) 0.0197(5) 0.0070(4) 0.0086(4) 0.0059(4)
    N1 0.0163(5) 0.0196(5) 0.0155(5) 0.0030(4) 0.0085(4) 0.0005(4)
    N2 0.0158(5) 0.0157(5) 0.0177(5) 0.0000(4) 0.0089(4) -0.0017(4)
    N3 0.0193(5) 0.0220(6) 0.0183(5) -0.0015(4) 0.0112(4) -0.0006(4)
    N4 0.0209(5) 0.0224(6) 0.0204(5) 0.0049(4) 0.0097(4) 0.0004(4)
    N5 0.0170(5) 0.0177(5) 0.0203(5) 0.0010(4) 0.0070(4) 0.0005(4)
    C1 0.0177(5) 0.0183(6) 0.0144(5) -0.0009(4) 0.0088(4) -0.0011(4)
    C2 0.0176(5) 0.0191(6) 0.0195(6) 0.0006(5) 0.0099(5) -0.0033(5)
    C3 0.0161(5) 0.0174(6) 0.0194(6) 0.0029(5) 0.0081(5) 0.0005(4)
    C4 0.0194(6) 0.0174(6) 0.0158(5) -0.0005(5) 0.0085(4) -0.0005(4)
    C5 0.0169(5) 0.0185(6) 0.0160(5) 0.0001(5) 0.0085(4) -0.0023(4)
    C6 0.0147(5) 0.0150(6) 0.0163(5) -0.0019(4) 0.0070(4) -0.0017(4)
    C7 0.0161(5) 0.0151(6) 0.0158(5) -0.0009(4) 0.0081(4) -0.0004(4)
    C8 0.0151(5) 0.0143(5) 0.0142(5) -0.0009(4) 0.0068(4) -0.0013(4)
    C9 0.0156(5) 0.0142(6) 0.0156(5) -0.0007(4) 0.0062(4) -0.0002(4)
    C10 0.0190(6) 0.0181(6) 0.0156(5) -0.0011(5) 0.0093(4) -0.0010(4)
    C11 0.0159(5) 0.0174(6) 0.0200(6) -0.0012(4) 0.0096(5) -0.0024(4)
    C12 0.0134(5) 0.0140(6) 0.0190(6) 0.0010(4) 0.0048(4) 0.0005(4)
    C13 0.0160(5) 0.0147(6) 0.0161(5) -0.0009(4) 0.0072(4) 0.0000(4)
_geom_special_details
;
Experimental. The low-temperature data was collected
with the Oxford Crysosystem Cobra low-temperature attachement.
 All esds (except the esd in the dihedral angle between two l.s. planes)
 are estimated using the full covariance matrix.  The cell esds are taken
 into account individually in the estimation of esds in distances, angles
 and torsion angles; correlations between esds in cell parameters are only
 used when they are defined by crystal symmetry.  An approximate (isotropic)
 treatment of cell esds is used for estimating esds involving l.s. planes.
;
loop_
    _geom_bond_atom_site_label_1
    _geom_bond_atom_site_label_2
    _geom_bond_site_symmetry_2
    _geom_bond_distance
    _geom_bond_publ_flag
    O1 N3 . 1.2372(15) ?
    O2 N3 . 1.2291(15) ?
    O3 N4 . 1.2262(15) ?
    O4 N4 . 1.2259(15) ?
    O5 C9 . 1.3446(15) ?
    O5 H1O5 . 0.92(3) ?
    O6 N5 . 1.2302(15) ?
    O7 N5 . 1.2288(14) ?
    N1 C6 . 1.3565(16) ?
    N1 N2 . 1.3697(15) ?
    N1 H1N1 . 0.89(2) ?
    N2 C7 . 1.2920(16) ?
    N3 C1 . 1.4541(16) ?
    N4 C3 . 1.4530(17) ?
    N5 C12 . 1.4589(16) ?
    C1 C2 . 1.3876(18) ?
    C1 C6 . 1.4187(17) ?
    C2 C3 . 1.3753(17) ?
    C2 H2A . 0.93 ?
    C3 C4 . 1.4035(18) ?
    C4 C5 . 1.3711(18) ?
    C4 H4A . 0.93 ?
    C5 C6 . 1.4159(17) ?
    C5 H5A . 0.93 ?
    C7 C8 . 1.4514(17) ?
    C7 H7A . 0.93 ?
    C8 C13 . 1.3962(17) ?
    C8 C9 . 1.4128(16) ?
    C9 C10 . 1.4014(18) ?
    C10 C11 . 1.3799(18) ?
    C10 H10A . 0.93 ?
    C11 C12 . 1.3927(17) ?
    C11 H11A . 0.93 ?
    C12 C13 . 1.3795(17) ?
    C13 H13A . 0.93 ?
loop_
    _geom_angle_atom_site_label_1
    _geom_angle_atom_site_label_2
    _geom_angle_atom_site_label_3
    _geom_angle_site_symmetry_1
    _geom_angle_site_symmetry_3
    _geom_angle
    _geom_angle_publ_flag
    C9 O5 H1O5 . . 105.4(15) ?
    C6 N1 N2 . . 120.62(11) ?
    C6 N1 H1N1 . . 122.4(13) ?
    N2 N1 H1N1 . . 116.6(13) ?
    C7 N2 N1 . . 115.45(10) ?
    O2 N3 O1 . . 122.71(11) ?
    O2 N3 C1 . . 118.60(11) ?
    O1 N3 C1 . . 118.64(11) ?
    O4 N4 O3 . . 123.45(12) ?
    O4 N4 C3 . . 118.12(11) ?
    O3 N4 C3 . . 118.43(11) ?
    O7 N5 O6 . . 123.08(11) ?
    O7 N5 C12 . . 118.31(11) ?
    O6 N5 C12 . . 118.60(11) ?
    C2 C1 C6 . . 122.19(11) ?
    C2 C1 N3 . . 116.05(11) ?
    C6 C1 N3 . . 121.76(11) ?
    C3 C2 C1 . . 118.67(12) ?
    C3 C2 H2A . . 120.7 ?
    C1 C2 H2A . . 120.7 ?
    C2 C3 C4 . . 121.38(12) ?
    C2 C3 N4 . . 119.01(11) ?
    C4 C3 N4 . . 119.61(11) ?
    C5 C4 C3 . . 119.51(12) ?
    C5 C4 H4A . . 120.2 ?
    C3 C4 H4A . . 120.2 ?
    C4 C5 C6 . . 121.55(12) ?
    C4 C5 H5A . . 119.2 ?
    C6 C5 H5A . . 119.2 ?
    N1 C6 C5 . . 120.57(11) ?
    N1 C6 C1 . . 122.75(11) ?
    C5 C6 C1 . . 116.66(11) ?
    N2 C7 C8 . . 120.94(11) ?
    N2 C7 H7A . . 119.5 ?
    C8 C7 H7A . . 119.5 ?
    C13 C8 C9 . . 118.32(11) ?
    C13 C8 C7 . . 118.27(11) ?
    C9 C8 C7 . . 123.37(11) ?
    O5 C9 C10 . . 117.82(11) ?
    O5 C9 C8 . . 121.85(11) ?
    C10 C9 C8 . . 120.32(11) ?
    C11 C10 C9 . . 120.67(11) ?
    C11 C10 H10A . . 119.7 ?
    C9 C10 H10A . . 119.7 ?
    C10 C11 C12 . . 118.49(12) ?
    C10 C11 H11A . . 120.8 ?
    C12 C11 H11A . . 120.8 ?
    C13 C12 C11 . . 122.02(11) ?
    C13 C12 N5 . . 118.45(11) ?
    C11 C12 N5 . . 119.53(11) ?
    C12 C13 C8 . . 120.14(11) ?
    C12 C13 H13A . . 119.9 ?
    C8 C13 H13A . . 119.9 ?
loop_
    _geom_torsion_atom_site_label_1
    _geom_torsion_atom_site_label_2
    _geom_torsion_atom_site_label_3
    _geom_torsion_atom_site_label_4
    _geom_torsion_site_symmetry_1
    _geom_torsion_site_symmetry_2
    _geom_torsion_site_symmetry_3
    _geom_torsion_site_symmetry_4
    _geom_torsion
    _geom_torsion_publ_flag
    C6 N1 N2 C7 . . . . 172.84(11) ?
    O2 N3 C1 C2 . . . . -15.33(17) ?
    O1 N3 C1 C2 . . . . 162.33(11) ?
    O2 N3 C1 C6 . . . . 165.40(12) ?
    O1 N3 C1 C6 . . . . -16.94(18) ?
    C6 C1 C2 C3 . . . . 1.35(19) ?
    N3 C1 C2 C3 . . . . -177.92(11) ?
    C1 C2 C3 C4 . . . . 0.5(2) ?
    C1 C2 C3 N4 . . . . -179.46(11) ?
    O4 N4 C3 C2 . . . . 174.55(13) ?
    O3 N4 C3 C2 . . . . -5.12(19) ?
    O4 N4 C3 C4 . . . . -5.37(19) ?
    O3 N4 C3 C4 . . . . 174.96(13) ?
    C2 C3 C4 C5 . . . . -1.0(2) ?
    N4 C3 C4 C5 . . . . 178.90(11) ?
    C3 C4 C5 C6 . . . . -0.22(19) ?
    N2 N1 C6 C5 . . . . 2.89(18) ?
    N2 N1 C6 C1 . . . . -175.04(11) ?
    C4 C5 C6 N1 . . . . -176.16(12) ?
    C4 C5 C6 C1 . . . . 1.89(18) ?
    C2 C1 C6 N1 . . . . 175.52(12) ?
    N3 C1 C6 N1 . . . . -5.25(19) ?
    C2 C1 C6 C5 . . . . -2.48(18) ?
    N3 C1 C6 C5 . . . . 176.74(11) ?
    N1 N2 C7 C8 . . . . 175.64(11) ?
    N2 C7 C8 C13 . . . . -174.24(11) ?
    N2 C7 C8 C9 . . . . 3.12(19) ?
    C13 C8 C9 O5 . . . . 177.95(11) ?
    C7 C8 C9 O5 . . . . 0.58(19) ?
    C13 C8 C9 C10 . . . . -1.09(18) ?
    C7 C8 C9 C10 . . . . -178.46(11) ?
    O5 C9 C10 C11 . . . . -176.95(11) ?
    C8 C9 C10 C11 . . . . 2.12(19) ?
    C9 C10 C11 C12 . . . . -1.25(19) ?
    C10 C11 C12 C13 . . . . -0.63(19) ?
    C10 C11 C12 N5 . . . . 179.16(11) ?
    O7 N5 C12 C13 . . . . -4.77(17) ?
    O6 N5 C12 C13 . . . . 174.17(12) ?
    O7 N5 C12 C11 . . . . 175.44(12) ?
    O6 N5 C12 C11 . . . . -5.62(18) ?
    C11 C12 C13 C8 . . . . 1.65(19) ?
    N5 C12 C13 C8 . . . . -178.14(11) ?
    C9 C8 C13 C12 . . . . -0.75(18) ?
    C7 C8 C13 C12 . . . . 176.75(11) ?
loop_
    _geom_hbond_atom_site_label_D
    _geom_hbond_atom_site_label_H
    _geom_hbond_atom_site_label_A
    _geom_hbond_site_symmetry_A
    _geom_hbond_distance_DH
    _geom_hbond_distance_HA
    _geom_hbond_distance_DA
    _geom_hbond_angle_DHA
    N1 H1N1 O4 4_686 0.89(2) 2.54(2) 3.0666(15) 118(2)
    N1 H1N1 O1 . 0.89(2) 2.07(2) 2.6477(15) 121(2)
    O5 H1O5 N2 . 0.92(3) 1.82(3) 2.6656(14) 150(2)
