# Supplementary material for: 2-Hydr­oxy-5-nitro­benzaldehyde 2,4-dinitro­phenyl­hydrazone
Source: Acta Crystallogr Sect E Struct Rep Online. 2008 Mar 7;64(Pt 4):o679–80. doi: 10.1107/S1600536808005825 (PMC2961021; doi:10.1107/S1600536808005825)
Supplement: Supplementary file 2 [file e-64-0o679-Isup2.hkl]

#
# h,k,l, Fc-squared, Fo-squared, sigma(Fo-squared) and status flag
#
data_I
_shelx_title ' samoh2_0m in P2(1)/n (100K)'
_shelx_refln_list_code          4
_shelx_F_calc_maximum      265.01
_exptl_crystal_F_000       712.00
_reflns_d_resolution_high  0.6450
 
loop_
 _symmetry_equiv_pos_as_xyz
 'x, y, z'
 '-x+1/2, y+1/2, -z+1/2'
 '-x, -y, -z'
 'x-1/2, -y-1/2, z-1/2'
 
_cell_length_a    12.7543
_cell_length_b     8.1898
_cell_length_c    13.8618
_cell_angle_alpha  90.000
_cell_angle_beta  112.683
_cell_angle_gamma  90.000
 
_shelx_F_squared_multiplier     1.000
 
loop_
 _refln_index_h
 _refln_index_k
 _refln_index_l
 _refln_F_squared_calc
 _refln_F_squared_meas
 _refln_F_squared_sigma
 _refln_observed_status
   2   0   0       81.26       69.07      7.55 o
   4   0   0      977.55      977.44     27.28 o
   6   0   0       64.01       58.55      4.23 o
   8   0   0     1623.82     1672.56     26.16 o
  10   0   0       27.96       29.03      4.11 o
  12   0   0     4176.34     4379.12     72.04 o
  14   0   0       91.90       86.08     27.35 o
  16   0   0       30.25       16.01     12.04 o
  18   0   0        1.45       -3.18     12.59 o
   1   1   0        4.33       -4.79      4.79 o
   2   1   0      223.43      201.04      4.82 o
   3   1   0     6332.40     6303.70     76.36 o
   4   1   0     1407.82     1415.85     20.21 o
   5   1   0       90.93      112.71      5.71 o
   6   1   0      354.34      339.35      6.79 o
   7   1   0      105.54       99.59      3.95 o
   8   1   0        6.87        6.08      1.64 o
   9   1   0      272.71      259.22      6.94 o
  10   1   0       88.64      101.19      5.38 o
  11   1   0        1.04        3.98      2.45 o
  12   1   0       50.01       49.53      4.96 o
  13   1   0       26.37       21.38      4.55 o
  14   1   0      104.76      107.40      9.65 o
  15   1   0       15.82       12.26      5.50 o
  16   1   0       19.55       17.29      5.97 o
  17   1   0        1.74        3.14      5.21 o
  18   1   0       68.89       69.38     10.97 o
   0   2   0      738.45      714.78     13.80 o
   1   2   0     1965.57     1950.88     27.47 o
   2   2   0    30059.99    30686.27    401.31 o
   3   2   0      595.45      598.49     11.33 o
   4   2   0       10.78       12.15      1.73 o
   5   2   0       52.61       59.47      3.34 o
   6   2   0      397.43      481.34      9.82 o
   7   2   0       13.84       12.40      2.96 o
   8   2   0      109.96       98.89      4.84 o
   9   2   0        1.38        2.68      1.84 o
  10   2   0     1700.78     1665.89     23.05 o
  11   2   0      139.65      144.85      8.78 o
  12   2   0       15.67       11.72      3.20 o
  13   2   0        5.45        5.74      4.14 o
  14   2   0      388.25      406.79     13.97 o
  15   2   0      143.75      149.31      9.78 o
  16   2   0        0.01        3.68      4.48 o
  17   2   0       96.51      103.85     10.79 o
  18   2   0       36.59       36.04     21.14 o
   1   3   0      327.10      282.09      6.28 o
   2   3   0     1998.24     2079.24     24.52 o
   3   3   0      902.48      992.99     17.24 o
   4   3   0     1057.67     1096.82     17.34 o
   5   3   0     3016.33     3133.69     33.30 o
   6   3   0     2678.44     2637.67     32.19 o
   7   3   0       70.90       72.07      4.38 o
   8   3   0      529.87      525.07     10.85 o
   9   3   0      363.20      358.95      9.31 o
  10   3   0      140.75      148.03      6.82 o
  11   3   0      111.38      105.99      6.23 o
  12   3   0        8.89        9.37      2.91 o
  13   3   0       12.88       11.46      4.35 o
  14   3   0      185.00      219.36     13.92 o
  15   3   0       12.94       18.17      5.12 o
  16   3   0        1.41        4.41      4.37 o
  17   3   0       31.23       24.48      6.47 o
   0   4   0     4614.05     4470.91     63.65 o
   1   4   0      295.25      287.69      7.06 o
   2   4   0      207.34      233.74      5.71 o
   3   4   0      905.80      896.20     15.12 o
   4   4   0     4111.87     4290.13     52.23 o
   5   4   0     1068.28     1149.59     17.65 o
   6   4   0       40.09       39.41      4.28 o
   7   4   0      286.54      307.26     16.23 o
   8   4   0      676.57      627.37     16.64 o
   9   4   0      198.14      183.32      9.14 o
  10   4   0      177.20      174.33      6.83 o
  11   4   0       10.96       10.22      2.91 o
  12   4   0      114.51      116.54      9.69 o
  13   4   0        0.29        5.60      3.33 o
  14   4   0        1.28        3.02      4.85 o
  15   4   0       12.75        5.89      6.06 o
  16   4   0       53.44       38.28      8.25 o
  17   4   0      202.75      202.06     15.35 o
   1   5   0      757.23      851.69     14.17 o
   2   5   0        1.13        1.63      1.33 o
   3   5   0        0.71        3.17      1.67 o
   4   5   0        3.37        3.21      1.80 o
   5   5   0      286.82      283.74      9.29 o
   6   5   0        2.24        4.90      2.74 o
   7   5   0      942.92     1013.63     24.80 o
   8   5   0      627.95      591.75     23.17 o
   9   5   0       44.35       27.99      5.85 o
  10   5   0       93.15       86.41      9.45 o
  11   5   0        2.01        2.52      4.16 o
  12   5   0      126.40      166.48     14.13 o
  13   5   0      152.22      177.91     15.31 o
  14   5   0       95.08      112.10     13.87 o
  15   5   0        0.58        0.48      7.26 o
  16   5   0       23.50       45.91     22.37 o
   0   6   0     1434.56     1534.56     27.10 o
   1   6   0       11.00       14.06      2.10 o
   2   6   0      238.79      228.93      8.81 o
   3   6   0       81.33       92.60      7.97 o
   4   6   0      436.77      437.55     12.66 o
   5   6   0      750.45      753.91     18.86 o
   6   6   0      115.50      137.62      9.06 o
   7   6   0      714.75      701.51     23.12 o
   8   6   0      361.69      404.65     16.38 o
   9   6   0       68.60       57.70      9.35 o
  10   6   0       90.60       82.61      9.61 o
  11   6   0       85.21       89.10     10.43 o
  12   6   0      147.55      144.98     13.87 o
  13   6   0        1.32        1.56      5.22 o
  14   6   0       11.71       11.75      7.31 o
  15   6   0       26.35       19.39      9.65 o
  16   6   0        9.89        5.12     10.82 o
   1   7   0       39.77       60.50     13.94 o
   2   7   0      134.36      134.30     11.33 o
   3   7   0       16.43        9.85      4.07 o
   4   7   0       98.85      113.93      8.16 o
   5   7   0        2.08        3.48      2.79 o
   6   7   0       10.15       16.71      4.93 o
   7   7   0      211.46      181.86     11.62 o
   8   7   0       38.41       38.87      5.66 o
   9   7   0      300.08      314.63     16.04 o
  10   7   0      110.14      105.54     10.72 o
  11   7   0      133.48      135.23     13.18 o
  12   7   0       51.14       49.02      8.82 o
  13   7   0        8.46        7.99      7.57 o
  14   7   0        0.04        5.36      6.04 o
  15   7   0        2.72        5.59     14.40 o
   0   8   0      173.80      166.21     18.87 o
   1   8   0        1.80       -0.71      3.70 o
   2   8   0      135.25      136.58      9.96 o
   3   8   0        0.11        2.24      3.45 o
   4   8   0       46.09       34.49      7.08 o
   5   8   0        4.77        1.89      3.59 o
   6   8   0       28.92       22.31      5.81 o
   7   8   0      122.64      118.43      8.39 o
   8   8   0      534.18      516.20     16.92 o
   9   8   0      368.96      358.67     28.26 o
  10   8   0       19.29       11.52      5.76 o
  11   8   0        1.99        0.76      5.06 o
  12   8   0       30.24       30.59      8.55 o
  13   8   0        8.35       11.73     12.67 o
  14   8   0        9.78       11.35     15.04 o
   1   9   0       27.71       34.14      7.84 o
   2   9   0        2.06        3.09      4.54 o
   3   9   0       42.22       35.27      6.59 o
   4   9   0        6.01        8.56      5.50 o
   5   9   0        6.85        4.64      3.89 o
   6   9   0        1.52        0.54      3.52 o
   7   9   0        9.02        7.51      4.17 o
   8   9   0       41.29       55.02     11.17 o
   9   9   0       18.82       20.07      5.69 o
  10   9   0      160.84      173.44     14.83 o
  11   9   0       96.60       74.18     13.32 o
  12   9   0       24.91       28.32     12.91 o
   0  10   0       30.69       36.53     12.49 o
   1  10   0      110.76      109.80     13.33 o
   2  10   0        5.91        6.82      6.07 o
   3  10   0       37.80       41.89     15.00 o
   4  10   0       43.50       38.14      9.52 o
   5  10   0       20.33       15.87      5.03 o
   6  10   0       45.18       32.77      7.21 o
   7  10   0       17.27       24.12      5.88 o
   8  10   0       12.94        9.33      5.11 o
   9  10   0        5.49        3.01      7.14 o
  10  10   0        9.71        6.60     11.92 o
  11  10   0      111.65       69.73     20.71 o
   1  11   0       21.20       31.74      9.18 o
   2  11   0        0.12        2.24      6.57 o
   3  11   0        8.69       16.81      8.31 o
   4  11   0        0.82        2.59      6.75 o
   5  11   0      122.00      151.53     13.44 o
   6  11   0        1.80        3.41     10.43 o
   7  11   0      111.16      114.62     32.77 o
   8  11   0       45.77       55.19     12.21 o
   9  11   0       23.00       46.84     12.36 o
   5  12   0        2.84       14.12     12.06 o
 -17   0   1       77.66       54.19     13.76 o
 -15   0   1        6.27        8.90      6.10 o
 -13   0   1     2086.21     2102.67     50.40 o
 -11   0   1        4.25        8.87      3.80 o
  -9   0   1      131.92      128.63      6.52 o
  -7   0   1      119.71      119.60      5.39 o
  -5   0   1        0.41       -0.64      1.62 o
  -3   0   1      678.13      628.73     25.33 o
   1   0   1      359.66      326.55     36.11 o
   3   0   1     6291.06     5999.96    118.78 o
   5   0   1      417.17      432.19     10.39 o
   7   0   1       28.04       45.22      4.14 o
   9   0   1      226.27      216.34      9.14 o
  11   0   1       20.32       21.28      4.46 o
  13   0   1      296.79      293.68     19.34 o
  15   0   1       29.38       30.04     10.93 o
  17   0   1       30.57       41.62     11.23 o
 -18   1   1        2.82        5.93      6.16 o
 -17   1   1       21.16        9.27      6.22 o
 -16   1   1       17.93       18.78      6.27 o
 -15   1   1       70.14       61.26     12.04 o
 -14   1   1      305.32      318.69     15.94 o
 -13   1   1       54.86       50.00      5.49 o
 -12   1   1       77.93       71.37      5.72 o
 -11   1   1        0.44        4.37      2.24 o
 -10   1   1       31.63       26.38      3.30 o
  -9   1   1       26.00       25.62      2.62 o
  -8   1   1      251.43      230.44      6.97 o
  -7   1   1      706.09      651.37      9.83 o
  -6   1   1      162.12      143.83      4.30 o
  -5   1   1       20.82       12.58      1.87 o
  -4   1   1     4277.29     3917.61     50.47 o
  -3   1   1     7167.69     7150.59     85.69 o
  -2   1   1       14.14       18.57      1.68 o
  -1   1   1      500.81      491.63      7.99 o
   0   1   1        4.32        4.65      1.36 o
   1   1   1       71.66       61.30      2.43 o
   2   1   1     3018.90     2917.91     37.06 o
   3   1   1     1339.46     1225.80     17.42 o
   4   1   1     3989.32     3852.41     39.60 o
   5   1   1      652.46      754.99     11.22 o
   6   1   1        8.86        4.41      1.40 o
   7   1   1      471.05      510.23      8.86 o
   8   1   1      162.27      154.28      5.61 o
   9   1   1       20.09       22.21      2.72 o
  10   1   1       72.50       78.01      8.42 o
  11   1   1       16.27       17.27      3.37 o
  12   1   1      124.50      114.42      7.61 o
  13   1   1       28.41       21.75      4.14 o
  14   1   1        2.42        4.07      3.76 o
  15   1   1        1.97       -0.54      4.70 o
  16   1   1        2.65        0.19      5.08 o
  17   1   1       23.14       26.24      7.06 o
 -18   2   1       62.83       70.88     12.44 o
 -17   2   1      283.57      305.34     27.91 o
 -16   2   1       30.56       18.08      5.27 o
 -15   2   1      312.63      303.61     12.93 o
 -14   2   1       83.24       79.59      6.93 o
 -13   2   1        2.81        1.20      2.94 o
 -12   2   1       21.45       13.10      3.07 o
 -11   2   1      920.91      937.00     16.46 o
 -10   2   1     2537.48     2471.03     30.05 o
  -9   2   1      179.99      185.16      6.79 o
  -8   2   1       27.18       24.89      2.48 o
  -7   2   1       35.06       34.45      2.71 o
  -6   2   1      653.15      658.30     10.45 o
  -5   2   1        2.56        6.41      1.60 o
  -4   2   1     1243.95     1301.37     20.84 o
  -3   2   1     3011.18     3050.71     52.20 o
  -2   2   1     6523.64     6851.98     93.05 o
  -1   2   1     2928.78     2922.05     33.78 o
   0   2   1        0.67       -1.56      1.56 o
   1   2   1      118.84      129.42      5.46 o
   2   2   1    70227.75    68802.67    719.68 o
   3   2   1        7.76        6.55      1.26 o
   4   2   1      542.35      566.02     10.00 o
   5   2   1       60.33       65.28      3.93 o
   6   2   1        5.40        2.12      1.41 o
   7   2   1       21.20       20.05      2.44 o
   8   2   1      190.50      204.89      7.10 o
   9   2   1        0.02       -0.42      1.88 o
  10   2   1      175.40      194.29      8.28 o
  11   2   1        1.93        1.40      2.38 o
  12   2   1      113.12      105.70      7.03 o
  13   2   1        0.39        0.54      2.98 o
  14   2   1      522.33      535.48     15.86 o
  15   2   1      179.65      178.05     16.35 o
  16   2   1        0.17        5.44      5.13 o
  17   2   1        0.04        2.26      5.80 o
 -18   3   1       11.21       18.54      9.90 o
 -17   3   1       49.89       34.45      8.76 o
 -16   3   1      370.74      403.82     30.93 o
 -15   3   1        8.91        4.05      4.32 o
 -14   3   1        0.00        5.12      3.42 o
 -13   3   1        2.54        2.26      2.72 o
 -12   3   1       20.86       22.87      3.91 o
 -11   3   1       47.51       45.54      4.87 o
 -10   3   1        9.33       11.20      2.34 o
  -9   3   1       50.24       61.79      4.22 o
  -8   3   1      295.41      274.70      7.35 o
  -7   3   1      225.16      207.78      6.26 o
  -6   3   1      276.56      278.04      9.18 o
  -5   3   1     1998.95     2140.60     37.99 o
  -4   3   1       68.87       80.49      5.05 o
  -3   3   1      744.52      691.70     13.17 o
  -2   3   1      437.15      473.78      9.00 o
  -1   3   1       60.04       55.22      2.35 o
   0   3   1       13.72       13.76      1.70 o
   1   3   1        3.44       12.20      1.61 o
   2   3   1        1.40        6.95      1.48 o
   3   3   1     8536.23     8934.68     99.27 o
   4   3   1       14.21       13.78      1.75 o
   5   3   1     1035.69     1201.94     15.32 o
   6   3   1      104.92      112.40      4.88 o
   7   3   1       74.09       77.06      5.80 o
   8   3   1        7.52        6.15      2.39 o
   9   3   1        7.34        5.66      2.44 o
  10   3   1      137.28      114.51      6.86 o
  11   3   1       23.57       17.50      3.39 o
  12   3   1        9.77        7.75      2.99 o
  13   3   1        1.37        4.62      3.15 o
  14   3   1       10.33        9.76      4.17 o
  15   3   1      163.45      189.83     11.72 o
  16   3   1      110.67      109.60      9.44 o
  17   3   1       24.42       20.44      9.00 o
 -17   4   1      257.13      227.68     22.29 o
 -16   4   1      491.22      547.38     22.02 o
 -15   4   1      239.79      303.33     18.78 o
 -14   4   1       58.24       44.84      7.58 o
 -13   4   1       27.30       31.02      5.54 o
 -12   4   1       14.84       12.10      3.71 o
 -11   4   1       60.59       55.89      6.59 o
 -10   4   1       49.92       40.90      6.47 o
  -9   4   1      218.02      209.31      9.55 o
  -8   4   1     2459.41     2340.93     34.81 o
  -7   4   1       23.44       20.77      4.65 o
  -6   4   1       20.15       18.32      3.14 o
  -5   4   1     1201.63     1293.31     19.45 o
  -4   4   1      795.93      988.23     18.62 o
  -3   4   1     1737.01     1747.24     24.16 o
  -2   4   1     1100.89     1156.35     16.74 o
  -1   4   1      398.00      420.21     10.25 o
   0   4   1        0.07        1.22      1.37 o
   1   4   1        1.47        1.81      1.06 o
   2   4   1     1234.87     1237.69     17.34 o
   3   4   1      165.84      175.53      5.08 o
   4   4   1    11168.88    12069.53    146.77 o
   5   4   1       33.47       45.96      5.06 o
   6   4   1      112.98      120.00      6.31 o
   7   4   1       57.13       69.03      6.69 o
   8   4   1        0.83        2.25      1.82 o
   9   4   1       43.95       29.14      4.14 o
  10   4   1      476.83      494.90     12.51 o
  11   4   1       22.54       20.47      3.65 o
  12   4   1      403.63      395.26     12.70 o
  13   4   1       12.35       16.47      4.30 o
  14   4   1       91.25       89.45      8.57 o
  15   4   1        3.61        4.33      5.66 o
  16   4   1       85.02       79.59     11.50 o
 -17   5   1        5.85       -2.32      8.17 o
 -16   5   1       25.56       10.62      9.11 o
 -15   5   1        0.07       -2.93      8.10 o
 -14   5   1        3.98        1.59      5.71 o
 -13   5   1       70.82       85.03     10.62 o
 -12   5   1       58.26       61.62      8.91 o
 -11   5   1        4.76        4.19      3.83 o
 -10   5   1      193.01      151.45     17.38 o
  -9   5   1      174.15      181.20     23.49 o
  -8   5   1      656.52      623.40     19.03 o
  -7   5   1     1282.79     1369.51     25.45 o
  -6   5   1     1052.86     1036.05     22.99 o
  -5   5   1       95.77      102.78      5.01 o
  -4   5   1      656.19      672.08     13.42 o
  -3   5   1        6.07        5.82      1.71 o
  -2   5   1      486.04      474.68      9.53 o
  -1   5   1      663.45      728.54     10.88 o
   0   5   1      228.83      224.86      5.33 o
   1   5   1     1222.44     1409.19     19.29 o
   2   5   1      437.83      448.41      8.06 o
   3   5   1        0.00        2.83      1.50 o
   4   5   1      875.55      884.15     16.21 o
   5   5   1      143.23      142.74      7.77 o
   6   5   1      401.69      413.15     14.29 o
   7   5   1      561.64      634.86     21.25 o
   8   5   1      189.95      242.29     16.54 o
   9   5   1       12.87        5.76      4.40 o
  10   5   1       33.68       38.16      6.51 o
  11   5   1        5.05       11.01      5.38 o
  12   5   1        2.07        2.32      4.10 o
  13   5   1      153.81      192.81     15.72 o
  14   5   1       14.05        9.57      6.48 o
  15   5   1       21.85        5.93      8.23 o
  16   5   1       21.96       13.42      8.98 o
 -16   6   1       12.74        3.85     10.48 o
 -15   6   1        7.03        5.05      7.77 o
 -14   6   1       96.50       94.67     17.77 o
 -13   6   1        1.14       -0.11      4.61 o
 -12   6   1       29.76       34.46      7.35 o
 -11   6   1       31.26       33.76     12.74 o
 -10   6   1       29.39       28.13     15.02 o
  -9   6   1       39.50       33.52      6.02 o
  -8   6   1      164.84      154.91      9.84 o
  -7   6   1        1.77        3.39      2.58 o
  -6   6   1     1750.67     1765.00     34.15 o
  -5   6   1       17.18       23.99      3.83 o
  -4   6   1        6.47        3.33      2.99 o
  -3   6   1      202.08      210.72      9.16 o
  -2   6   1      428.80      475.67     12.91 o
  -1   6   1      311.97      304.26      7.41 o
   0   6   1       50.84       49.47      3.48 o
   1   6   1       13.50       11.30      2.19 o
   2   6   1        1.42        4.32      1.61 o
   3   6   1      171.44      179.88      6.76 o
   4   6   1        3.94        2.18      2.21 o
   5   6   1      139.12      162.41      9.88 o
   6   6   1     2349.09     2437.23     40.43 o
   7   6   1      237.48      290.78     12.34 o
   8   6   1       11.29       11.35      4.38 o
   9   6   1       23.13        9.51      4.99 o
  10   6   1       88.92       91.36     10.14 o
  11   6   1       13.77       23.10      6.47 o
  12   6   1       72.24       78.45     16.53 o
  13   6   1       30.05       13.06      6.53 o
  14   6   1       13.31       12.87     10.69 o
  15   6   1        3.24       11.20     12.91 o
 -15   7   1       14.11       10.70     10.90 o
 -14   7   1        2.60       -1.40      5.34 o
 -13   7   1       33.43       25.20      7.57 o
 -12   7   1        7.36        9.05      5.43 o
 -11   7   1      231.30      251.54     16.82 o
 -10   7   1       10.33       14.13      5.53 o
  -9   7   1       33.81       28.53      5.16 o
  -8   7   1      291.31      283.17     13.89 o
  -7   7   1        2.18        0.11      2.71 o
  -6   7   1      398.67      393.10     11.77 o
  -5   7   1       86.30       74.96      6.27 o
  -4   7   1      338.32      330.65     14.53 o
  -3   7   1      274.45      266.33     15.08 o
  -2   7   1       30.85       25.79      5.05 o
  -1   7   1      423.72      463.18     38.77 o
   0   7   1       73.24       78.86      8.81 o
   1   7   1      243.11      274.07     11.44 o
   2   7   1        7.21        7.77      2.50 o
   3   7   1       66.58       51.72      5.32 o
   4   7   1      124.32      133.23      8.52 o
   5   7   1       92.98       85.60     10.33 o
   6   7   1       32.76       32.17      5.40 o
   7   7   1       13.18       10.97      4.08 o
   8   7   1       29.20       26.59      7.45 o
   9   7   1      835.43      920.47     33.77 o
  10   7   1       13.70        4.63      4.68 o
  11   7   1      219.38      253.30     17.33 o
  12   7   1       86.57      112.08     14.38 o
  13   7   1       27.71       32.25      8.55 o
  14   7   1        4.34        4.94     10.02 o
 -14   8   1        9.62        5.61      9.75 o
 -13   8   1        9.20        4.35      6.27 o
 -12   8   1       63.24       69.38     10.28 o
 -11   8   1        3.17        2.99      5.24 o
 -10   8   1      127.74      145.18     13.08 o
  -9   8   1      154.25      152.41     10.71 o
  -8   8   1        0.24       -1.05      3.06 o
  -7   8   1       85.79       88.69      7.25 o
  -6   8   1      260.15      281.43     11.46 o
  -5   8   1      199.46      189.90     11.40 o
  -4   8   1     1301.67     1327.15     41.81 o
  -3   8   1      543.41      504.14     18.47 o
  -2   8   1      214.14      202.81     14.46 o
  -1   8   1       27.13       16.61      5.69 o
   0   8   1      104.91      103.71     10.96 o
   1   8   1       73.31       88.83     10.25 o
   2   8   1      291.74      316.11     13.50 o
   3   8   1       48.30       45.78      6.33 o
   4   8   1        9.83        0.88      3.17 o
   5   8   1       41.10       34.83      5.64 o
   6   8   1        9.58        6.82      4.21 o
   7   8   1       32.10       29.59      5.85 o
   8   8   1      669.17      658.41     22.78 o
   9   8   1       91.48       77.07      9.55 o
  10   8   1       35.10       16.43      6.35 o
  11   8   1      167.36      206.04     16.68 o
  12   8   1       36.42       52.23     10.28 o
  13   8   1        3.21       -6.68      8.82 o
 -13   9   1        1.10       -3.27     10.37 o
 -12   9   1       97.09      125.08     20.41 o
 -11   9   1       78.16       89.49     11.78 o
 -10   9   1        1.52        6.35      5.53 o
  -9   9   1      309.65      375.73     17.58 o
  -8   9   1      198.40      237.80     13.65 o
  -7   9   1       10.06        2.78      3.63 o
  -6   9   1        6.03        2.98      3.37 o
  -5   9   1      195.78      218.27     13.13 o
  -4   9   1        0.40       -0.14      3.86 o
  -3   9   1       87.80       71.69     17.10 o
  -2   9   1      165.46      168.03     14.67 o
  -1   9   1       51.89       51.30      8.61 o
   0   9   1        2.40        8.46      5.43 o
   1   9   1      173.94      168.25     14.50 o
   2   9   1        0.33       -1.69      4.17 o
   3   9   1      221.33      205.69     12.62 o
   4   9   1        7.38        3.24      3.57 o
   5   9   1        5.83        3.40      3.91 o
   6   9   1        0.62        0.66      4.00 o
   7   9   1       35.14       30.27      6.89 o
   8   9   1       29.42       29.34      5.88 o
   9   9   1      132.41      145.93     11.44 o
  10   9   1        2.25       -1.77      5.05 o
  11   9   1       58.91       58.56     15.43 o
  12   9   1        0.94       -1.80     10.21 o
 -11  10   1       24.96       30.36     15.39 o
 -10  10   1        0.17        4.68     10.85 o
  -9  10   1       61.21       63.41      8.93 o
  -8  10   1       46.23       45.21      7.13 o
  -7  10   1        0.80        3.35      4.10 o
  -6  10   1       34.13       35.34      5.53 o
  -5  10   1        2.84        3.26      3.83 o
  -4  10   1       82.59       79.11     12.10 o
  -3  10   1      144.07      146.71     25.29 o
  -2  10   1      329.93      290.72     19.47 o
  -1  10   1       32.90       18.95     12.77 o
   0  10   1      216.17      237.13     19.54 o
   1  10   1        0.26       -1.43      5.18 o
   2  10   1      232.02      244.36     18.37 o
   3  10   1       33.12       26.30      5.98 o
   4  10   1       17.59       13.89      4.70 o
   5  10   1       63.65       73.70      9.64 o
   6  10   1       80.20       84.39     10.80 o
   7  10   1       17.33       21.45      9.92 o
   8  10   1        6.57        7.49      4.98 o
   9  10   1      151.79      153.26     17.64 o
  10  10   1      513.20      587.45     42.42 o
  -9  11   1       14.57       18.29      9.77 o
  -8  11   1       56.56       61.25     24.15 o
  -7  11   1       15.78       13.22      8.15 o
  -6  11   1      232.03      254.77     14.21 o
  -5  11   1       13.41       13.63      6.43 o
  -4  11   1        2.16        6.75      7.67 o
  -3  11   1        5.25        7.78      7.40 o
  -2  11   1        5.70        4.19      6.42 o
  -1  11   1        1.35        1.63      6.08 o
   0  11   1       96.63      104.04     13.70 o
   1  11   1      221.47      228.46     18.41 o
   2  11   1        5.84        2.25      7.00 o
   3  11   1        5.83       -3.32      5.40 o
   4  11   1       34.54       31.06      7.23 o
   5  11   1        0.46       -1.61      5.53 o
   6  11   1      128.62      115.99     21.99 o
   7  11   1        0.06        2.62     11.21 o
   8  11   1       33.88       45.42     11.62 o
  -6  12   1        0.83       -0.46      7.60 o
  -5  12   1       17.90       17.95     13.55 o
   3  12   1        0.63       -5.39     10.00 o
   4  12   1       15.90       29.30     13.76 o
   5  12   1        2.31        0.78     10.71 o
 -18   0   2       69.91       80.92     17.38 o
 -16   0   2       23.70       11.99      7.98 o
 -14   0   2       75.23       54.36     21.74 o
 -12   0   2     1006.91     1024.18     30.79 o
 -10   0   2       77.62       75.37      5.44 o
  -8   0   2       71.39       55.95      4.35 o
  -6   0   2        2.67        3.53      2.01 o
  -4   0   2     3680.33     3363.72     57.84 o
  -2   0   2     2457.83     2412.68     40.82 o
   0   0   2     6164.35     6131.51     96.18 o
   2   0   2      680.16      620.04     20.71 o
   4   0   2     2552.10     2441.82     38.60 o
   6   0   2       44.58       35.48      3.98 o
   8   0   2      325.75      399.30     13.72 o
  10   0   2        0.03        2.09      2.67 o
  12   0   2      107.69      139.84     11.74 o
  14   0   2       73.99       71.89     11.45 o
  16   0   2       27.01       19.12      9.07 o
 -18   1   2        5.25       15.93      5.97 o
 -17   1   2        4.69        1.93      4.93 o
 -16   1   2      109.30      101.84     10.27 o
 -15   1   2      505.99      533.84     19.48 o
 -14   1   2      690.29      734.20     19.28 o
 -13   1   2      484.30      515.03     13.96 o
 -12   1   2     1257.47     1309.48     22.65 o
 -11   1   2       31.66       30.94      3.45 o
 -10   1   2       28.53       31.32      3.20 o
  -9   1   2       68.77       71.05      4.12 o
  -8   1   2       29.95       29.51      2.65 o
  -7   1   2      382.98      391.79      7.19 o
  -6   1   2      882.85      810.55     11.13 o
  -5   1   2        3.68        9.52      1.50 o
  -4   1   2        0.10        0.55      1.17 o
  -3   1   2     2876.58     2914.04     37.81 o
  -2   1   2     2564.48     2466.00     35.84 o
  -1   1   2     7370.36     7235.25     79.74 o
   0   1   2     1128.90     1085.15     15.49 o
   1   1   2     3371.76     3171.04     45.32 o
   2   1   2       83.38       62.07      4.48 o
   3   1   2     3068.52     2950.65     37.03 o
   4   1   2      557.95      631.78     10.34 o
   5   1   2     8399.23     8714.58     84.94 o
   6   1   2     1286.59     1250.28     16.92 o
   7   1   2     1552.90     1674.56     20.39 o
   8   1   2       82.33       91.43      4.87 o
   9   1   2       87.97       86.20      5.26 o
  10   1   2       88.50       95.20      5.93 o
  11   1   2        2.99       -0.73      2.41 o
  12   1   2       39.76       26.43      4.46 o
  13   1   2       58.70       45.27      6.21 o
  14   1   2       11.00       11.99      4.75 o
  15   1   2       26.69       21.78      6.60 o
  16   1   2        0.26        1.52      5.51 o
  17   1   2       56.03       63.40     12.26 o
 -18   2   2      118.27      115.34     11.12 o
 -17   2   2        0.32        0.83      4.51 o
 -16   2   2        4.29        3.62      4.21 o
 -15   2   2      709.94      769.46     21.63 o
 -14   2   2      257.56      294.89     11.94 o
 -13   2   2       43.60       37.22      4.79 o
 -12   2   2      122.84      127.25      6.83 o
 -11   2   2      853.62      854.94     16.81 o
 -10   2   2     1402.78     1421.01     22.51 o
  -9   2   2        1.82        2.10      1.80 o
  -8   2   2      501.81      502.47      8.85 o
  -7   2   2      214.63      218.64      7.80 o
  -6   2   2      432.98      367.46      8.49 o
  -5   2   2      654.52      651.12     11.34 o
  -4   2   2       91.10      104.13      4.91 o
  -3   2   2     3639.01     3605.46     52.39 o
  -2   2   2      241.90      279.17      6.24 o
  -1   2   2     5673.84     5363.46     75.38 o
   0   2   2     2126.94     2114.00     38.15 o
   1   2   2      270.47      315.73      7.48 o
   2   2   2    10343.61    10710.35     93.42 o
   3   2   2      120.44      144.59      4.00 o
   4   2   2      172.79      177.75      7.81 o
   5   2   2      225.82      230.70      7.18 o
   6   2   2      228.26      253.19      6.89 o
   7   2   2        2.83        1.36      1.61 o
   8   2   2       16.10       17.50      2.59 o
   9   2   2       35.00       41.59      4.54 o
  10   2   2      103.69      105.59      8.08 o
  11   2   2       52.15       36.45      4.75 o
  12   2   2       11.53        6.76      3.03 o
  13   2   2       13.56        9.65      3.79 o
  14   2   2        5.48        4.26      3.69 o
  15   2   2        1.68       -2.18      3.75 o
  16   2   2       54.22       76.89     10.76 o
  17   2   2        3.01        7.47      6.88 o
 -18   3   2      166.55      141.91     17.40 o
 -17   3   2       67.60       72.90     11.15 o
 -16   3   2      436.96      470.69     17.08 o
 -15   3   2        0.04       -0.18      3.17 o
 -14   3   2       95.06      135.49      8.17 o
 -13   3   2       73.28       68.63      6.89 o
 -12   3   2       60.67       59.64      6.23 o
 -11   3   2      122.69      106.35      5.75 o
 -10   3   2     1178.76     1182.86     17.69 o
  -9   3   2      257.13      282.76      7.46 o
  -8   3   2      185.72      203.84      7.17 o
  -7   3   2        0.03        0.77      1.53 o
  -6   3   2     1731.57     1703.33     24.61 o
  -5   3   2     1095.93     1121.77     15.10 o
  -4   3   2     1454.69     1458.72     20.72 o
  -3   3   2      323.28      365.68      8.47 o
  -2   3   2      346.09      311.72      7.01 o
  -1   3   2      144.06      146.85      6.10 o
   0   3   2      720.03      722.52     15.39 o
   1   3   2       61.17       70.88      2.78 o
   2   3   2      146.07      196.98      4.52 o
   3   3   2     2591.20     2836.25     30.87 o
   4   3   2      840.74      837.27     11.86 o
   5   3   2      364.83      350.68      7.29 o
   6   3   2     2166.67     2193.29     30.88 o
   7   3   2        0.99        0.97      1.80 o
   8   3   2        7.93        8.87      2.36 o
   9   3   2      693.28      671.15     15.46 o
  10   3   2        0.69        3.23      2.49 o
  11   3   2       85.52       87.03      7.77 o
  12   3   2       14.80       10.86      3.74 o
  13   3   2       42.66       37.99      6.89 o
  14   3   2        3.05        7.17      4.07 o
  15   3   2      114.68      122.60     10.80 o
  16   3   2       20.31       25.75      6.47 o
 -17   4   2      175.69      143.53     18.27 o
 -16   4   2        0.76       -1.58      5.32 o
 -15   4   2      170.57      184.27     17.69 o
 -14   4   2       14.01       19.11      5.03 o
 -13   4   2       18.06       18.36      4.56 o
 -12   4   2      244.38      256.56     11.62 o
 -11   4   2       51.75       62.62      6.45 o
 -10   4   2       82.72       70.16      6.36 o
  -9   4   2     1525.82     1535.33     26.96 o
  -8   4   2     1841.84     1773.91     31.72 o
  -7   4   2     1201.38     1172.65     20.25 o
  -6   4   2      361.72      350.73     11.93 o
  -5   4   2      528.01      556.64     11.62 o
  -4   4   2       78.77       83.16      4.80 o
  -3   4   2      358.13      342.94      7.67 o
  -2   4   2        5.01        3.68      1.20 o
  -1   4   2     1456.11     1428.46     18.39 o
   0   4   2     2791.81     2873.99     32.26 o
   1   4   2      497.84      528.03      9.85 o
   2   4   2        3.61        4.19      2.45 o
   3   4   2        4.56        2.76      1.85 o
   4   4   2     5161.15     5427.72     60.97 o
   5   4   2      155.90      131.02      5.37 o
   6   4   2        1.43        2.65      1.66 o
   7   4   2       23.51       17.64      2.92 o
   8   4   2        2.27        0.69      1.96 o
   9   4   2       28.54       34.29      4.45 o
  10   4   2      102.47       91.68      6.95 o
  11   4   2       59.09       58.84      5.65 o
  12   4   2      234.68      249.26     11.24 o
  13   4   2       39.68       40.46      5.66 o
  14   4   2        0.00       -1.37      3.75 o
  15   4   2       11.26        9.95      4.74 o
  16   4   2       90.05       89.86     12.08 o
 -17   5   2       14.12       11.61      8.73 o
 -16   5   2        0.01       -3.62      7.95 o
 -15   5   2        0.81        9.49      8.36 o
 -14   5   2       26.22       31.60      7.72 o
 -13   5   2       40.16       30.69     10.26 o
 -12   5   2       26.47       26.27      6.52 o
 -11   5   2       54.26       47.55      9.04 o
 -10   5   2      126.72      139.20     20.67 o
  -9   5   2      104.68      101.30      9.22 o
  -8   5   2      568.43      581.34     14.07 o
  -7   5   2        0.48        2.36      2.17 o
  -6   5   2       51.21       69.09      4.57 o
  -5   5   2       74.72       74.47      4.28 o
  -4   5   2        3.38        2.02      1.38 o
  -3   5   2        2.37        2.08      1.13 o
  -2   5   2       80.27       84.21      4.64 o
  -1   5   2        4.15        3.77      1.28 o
   0   5   2      442.84      463.55      7.92 o
   1   5   2     1107.80     1266.98     16.58 o
   2   5   2        3.12        2.42      1.41 o
   3   5   2       30.64       26.73      3.53 o
   4   5   2        2.25        0.65      1.70 o
   5   5   2      289.46      289.85     18.39 o
   6   5   2      182.16      176.71      9.57 o
   7   5   2      361.21      360.13     18.49 o
   8   5   2        7.70        2.58      3.99 o
   9   5   2      140.87      128.04     18.46 o
  10   5   2        7.95        7.96      4.79 o
  11   5   2        0.11        2.00      3.18 o
  12   5   2        2.92        1.11      3.77 o
  13   5   2      166.87      199.28     13.73 o
  14   5   2        0.86        3.28      4.68 o
  15   5   2        1.13       -1.53      7.27 o
 -16   6   2        0.45        0.18      8.88 o
 -15   6   2        0.70        9.14      6.49 o
 -14   6   2       13.52       11.70      6.87 o
 -13   6   2      441.14      505.75     26.39 o
 -12   6   2       50.73       56.12      8.72 o
 -11   6   2        0.04        2.15      4.13 o
 -10   6   2       15.86       15.65      6.14 o
  -9   6   2        0.16        0.05      3.38 o
  -8   6   2       12.04        5.29      3.49 o
  -7   6   2     1570.38     1596.84     34.80 o
  -6   6   2     1967.69     1910.35     30.76 o
  -5   6   2       15.13       22.61      4.14 o
  -4   6   2       90.38       74.24      7.19 o
  -3   6   2      174.67      182.95      6.10 o
  -2   6   2     1001.39     1047.32     20.30 o
  -1   6   2      290.20      302.96      7.89 o
   0   6   2      402.79      415.66      7.75 o
   1   6   2       37.73       37.13      3.04 o
   2   6   2        8.58       10.65      2.16 o
   3   6   2       76.33       76.05      4.76 o
   4   6   2      149.03      129.05      7.51 o
   5   6   2       10.31        9.58      3.16 o
   6   6   2     3037.76     2931.33     47.51 o
   7   6   2      151.00      125.17      9.52 o
   8   6   2        5.73        8.45      3.81 o
   9   6   2       56.59       56.04      8.46 o
  10   6   2       72.66       72.73     11.62 o
  11   6   2        0.02        1.80      4.75 o
  12   6   2       83.52       75.90     10.61 o
  13   6   2       14.38       14.94      7.92 o
  14   6   2      315.86      358.03     22.15 o
  15   6   2        2.47       14.34      9.23 o
 -15   7   2       17.06       15.29      8.13 o
 -14   7   2       84.55       76.62     11.29 o
 -13   7   2      153.29      121.80     13.36 o
 -12   7   2        3.98        0.32      4.75 o
 -11   7   2       11.08        6.77      5.04 o
 -10   7   2      346.96      360.65     19.12 o
  -9   7   2       22.68       17.11      4.35 o
  -8   7   2        3.71        8.79      3.38 o
  -7   7   2      153.35      158.11      8.69 o
  -6   7   2      305.31      299.35     12.53 o
  -5   7   2       55.14       47.25      6.24 o
  -4   7   2      355.36      371.81     16.49 o
  -3   7   2        1.14       -0.90      2.18 o
  -2   7   2      537.07      552.48     15.53 o
  -1   7   2      730.64      774.57     15.29 o
   0   7   2      603.23      647.11     12.60 o
   1   7   2      227.26      257.56      7.88 o
   2   7   2        8.87        6.97      2.71 o
   3   7   2        3.34        1.40      4.22 o
   4   7   2       93.56       82.13      9.54 o
   5   7   2       77.73       66.11     12.22 o
   6   7   2      115.76      120.73      9.86 o
   7   7   2       13.06       10.74      4.53 o
   8   7   2      113.99       88.52      9.51 o
   9   7   2      123.77      140.58     15.17 o
  10   7   2       80.68       94.60     29.09 o
  11   7   2       70.28       83.72     10.97 o
  12   7   2        9.47       17.00      6.83 o
  13   7   2       72.26       72.38     18.47 o
  14   7   2       21.24       -1.23     10.02 o
 -14   8   2        1.51        8.18     12.59 o
 -13   8   2        3.26        2.12      5.74 o
 -12   8   2       21.48       22.02      6.98 o
 -11   8   2       49.55       86.34     12.05 o
 -10   8   2        1.38        3.65      4.97 o
  -9   8   2        6.40       13.36      4.59 o
  -8   8   2        3.72        4.87      3.81 o
  -7   8   2      177.88      185.22     10.52 o
  -6   8   2        0.68       -1.45      3.49 o
  -5   8   2      455.64      455.98     17.07 o
  -4   8   2      212.82      220.76     18.96 o
  -3   8   2        0.90       -2.07      2.67 o
  -2   8   2        2.62        3.66      3.00 o
  -1   8   2        0.40       -0.35      2.57 o
   0   8   2        2.03        5.72      3.02 o
   1   8   2      140.84      127.64      8.64 o
   2   8   2       23.32       20.71      4.56 o
   3   8   2       23.50       13.46      4.03 o
   4   8   2      533.65      504.47     16.61 o
   5   8   2      157.02      138.27     10.44 o
   6   8   2        6.74        6.34      4.11 o
   7   8   2       39.80       40.00      7.03 o
   8   8   2      273.67      277.58     16.53 o
   9   8   2      139.77      146.29     16.20 o
  10   8   2       34.44       23.52      7.74 o
  11   8   2        0.19        8.72      6.12 o
  12   8   2      161.35      198.36     20.25 o
  13   8   2        1.39       -0.32     10.56 o
 -13   9   2        2.77       -0.95     13.16 o
 -12   9   2       46.08       26.81     15.11 o
 -11   9   2        0.65        3.54      5.94 o
 -10   9   2       26.95       47.49      9.38 o
  -9   9   2       44.55       63.32      8.40 o
  -8   9   2       13.91       18.03      5.09 o
  -7   9   2       14.86       22.40      5.20 o
  -6   9   2      137.98      122.77     11.34 o
  -5   9   2       23.84       24.85      5.11 o
  -4   9   2      501.28      529.78     25.13 o
  -3   9   2      244.82      230.86     12.15 o
  -2   9   2       80.34       91.17      8.26 o
  -1   9   2      158.35      170.86     10.43 o
   0   9   2        0.35       -0.86      2.98 o
   1   9   2        7.36        4.89      3.54 o
   2   9   2      290.84      292.49     13.70 o
   3   9   2        0.66        2.59      3.62 o
   4   9   2       15.73       19.08      5.31 o
   5   9   2        8.69        9.41      4.82 o
   6   9   2      104.77      137.08     13.81 o
   7   9   2        9.31        7.53      4.93 o
   8   9   2      106.06      120.51     12.53 o
   9   9   2       21.37       19.91      6.67 o
  10   9   2      183.20      223.82     24.39 o
  11   9   2      257.66      296.52     28.80 o
  12   9   2        0.68       -3.75     10.21 o
 -11  10   2        7.05       18.23     13.48 o
 -10  10   2       25.94       24.70      9.63 o
  -9  10   2       37.43       25.12      7.68 o
  -8  10   2       13.65        5.36      5.16 o
  -7  10   2        6.31        5.56      4.47 o
  -6  10   2       22.95       11.18      4.67 o
  -5  10   2        0.67        4.38      4.95 o
  -4  10   2       32.73       30.05      6.47 o
  -3  10   2      130.44      142.20     11.27 o
  -2  10   2      406.24      433.24     17.72 o
  -1  10   2      321.98      312.61     16.71 o
   0  10   2       16.85       13.41      4.75 o
   1  10   2       31.63       20.78      6.74 o
   2  10   2       83.72       59.26      8.08 o
   3  10   2       26.96       20.18      5.70 o
   4  10   2       45.76       53.46      6.90 o
   5  10   2       34.80       37.88      8.53 o
   6  10   2       18.61       14.52      6.14 o
   7  10   2        2.71        2.90      9.24 o
   8  10   2        0.46       -3.44      5.55 o
   9  10   2        5.40        3.05     10.07 o
  10  10   2      142.86       99.74     21.57 o
  -9  11   2        5.19       -6.00      7.60 o
  -8  11   2        4.01        5.45      8.34 o
  -7  11   2       96.90       94.70     20.36 o
  -6  11   2        1.81        5.78      5.77 o
  -5  11   2       57.14       65.47     12.04 o
  -4  11   2        0.04       -0.06      5.39 o
  -3  11   2      117.50      110.38     12.29 o
  -2  11   2       22.06       17.11      6.26 o
  -1  11   2       43.74       28.17      6.84 o
   0  11   2       22.38       16.32      6.19 o
   1  11   2        3.93        6.89      5.42 o
   2  11   2        7.52        3.05      4.89 o
   3  11   2       12.42        5.68     10.22 o
   4  11   2       38.01       42.35      8.18 o
   5  11   2       34.03       17.59      6.35 o
   6  11   2       66.80       71.93     18.59 o
   7  11   2        0.79       -3.12     11.14 o
   8  11   2       72.84       85.08     21.60 o
  -6  12   2       19.19       21.00     14.26 o
  -5  12   2       16.46       24.90     13.69 o
  -4  12   2       10.29        3.33     11.78 o
  -3  12   2       31.06       17.66     13.27 o
  -2  12   2       53.66       68.31     17.59 o
  -1  12   2      256.22      326.18     30.43 o
   0  12   2       54.64       66.26     17.38 o
   1  12   2       57.82       65.69     17.95 o
   2  12   2       44.30       44.55     15.61 o
   3  12   2        3.34       -0.99     10.57 o
   4  12   2       84.55      106.55     21.99 o
 -19   0   3       28.75       38.97     11.95 o
 -17   0   3      127.17      101.37     16.35 o
 -15   0   3      275.74      295.47     24.07 o
 -13   0   3     1313.64     1293.88     37.67 o
 -11   0   3      231.20      232.82     10.74 o
  -9   0   3      214.95      213.78      7.76 o
  -7   0   3      500.27      614.09     13.10 o
  -5   0   3     1327.48     1359.28     24.79 o
  -3   0   3     3046.34     2903.88     50.30 o
  -1   0   3     5472.64     5628.29     89.75 o
   1   0   3     1788.43     1714.84     39.02 o
   3   0   3     2367.90     2371.48     33.23 o
   5   0   3      216.93      189.12     13.10 o
   7   0   3        1.68       -0.71      2.16 o
   9   0   3        0.47       -1.56      2.88 o
  11   0   3       41.66       34.98     10.63 o
  13   0   3       23.85       18.54      7.38 o
  15   0   3        0.80        1.97      7.11 o
 -19   1   3        0.54        4.52      6.20 o
 -18   1   3        6.36        9.52      6.08 o
 -17   1   3        0.01        2.03      5.07 o
 -16   1   3       74.14       60.82     10.98 o
 -15   1   3       31.08       28.49      6.00 o
 -14   1   3      798.07      792.72     26.15 o
 -13   1   3      602.55      659.66     15.85 o
 -12   1   3     1864.62     1936.09     27.89 o
 -11   1   3        7.59       10.18      2.65 o
 -10   1   3      208.37      205.43      6.72 o
  -9   1   3      285.79      271.20      6.65 o
  -8   1   3     2110.93     2207.02     22.25 o
  -7   1   3     2093.19     2146.87     21.00 o
  -6   1   3     1137.69     1224.65     14.69 o
  -5   1   3     1183.99     1246.27     14.16 o
  -4   1   3     4060.42     3823.00     45.28 o
  -3   1   3      801.28      802.22     15.64 o
  -2   1   3     3420.03     3457.41     44.37 o
  -1   1   3     2619.74     2551.30     33.28 o
   0   1   3      591.23      618.23     12.04 o
   1   1   3        4.07        4.13      1.36 o
   2   1   3     4185.32     4158.95     49.60 o
   3   1   3       74.80       77.74      4.62 o
   4   1   3      983.80     1036.77     15.15 o
   5   1   3     5501.37     5863.64     60.09 o
   6   1   3       23.99       26.34      2.90 o
   7   1   3     2860.11     2969.08     35.52 o
   8   1   3      409.04      375.92     14.94 o
   9   1   3       64.46       61.53      5.11 o
  10   1   3       24.86       23.36      3.55 o
  11   1   3      132.61      136.71      8.50 o
  12   1   3       70.84       58.34      5.87 o
  13   1   3       16.60       13.37      3.98 o
  14   1   3       56.09       65.12      7.26 o
  15   1   3       52.43       60.15      8.90 o
  16   1   3       17.00       14.99      6.62 o
 -18   2   3       55.59       50.89      9.54 o
 -17   2   3       61.17       45.34      7.33 o
 -16   2   3      145.89      172.35     11.20 o
 -15   2   3      154.82      153.27     11.59 o
 -14   2   3      254.15      248.69     10.87 o
 -13   2   3       25.36       21.69      3.93 o
 -12   2   3       57.04       53.23      4.64 o
 -11   2   3      231.83      239.01      8.11 o
 -10   2   3        5.84        0.24      1.77 o
  -9   2   3      207.17      215.87      6.48 o
  -8   2   3        2.75        3.98      1.45 o
  -7   2   3      131.43      134.16      4.48 o
  -6   2   3      122.46      124.21      4.94 o
  -5   2   3      641.84      585.61     10.05 o
  -4   2   3     2735.43     2731.22     34.14 o
  -3   2   3      500.23      510.26      8.68 o
  -2   2   3     2297.64     1990.23     27.65 o
  -1   2   3      103.66       99.57      2.68 o
   0   2   3       84.30       94.73      6.03 o
   1   2   3      714.24      673.81     10.42 o
   2   2   3     1542.42     1479.01     19.92 o
   3   2   3       87.90      101.35      3.57 o
   4   2   3      359.11      345.75      6.71 o
   5   2   3       41.71       35.84      2.99 o
   6   2   3       99.69      102.12      5.59 o
   7   2   3      234.31      221.04      6.72 o
   8   2   3      507.54      521.18     15.60 o
   9   2   3      217.42      236.48     10.61 o
  10   2   3      176.48      139.02      8.10 o
  11   2   3       45.26       47.01      5.07 o
  12   2   3        2.06        0.37      2.82 o
  13   2   3        0.47        0.23      3.25 o
  14   2   3       95.62      102.99      8.40 o
  15   2   3        0.09       -3.86      4.06 o
  16   2   3        1.47        6.69      6.13 o
 -18   3   3       38.56       18.58      9.46 o
 -17   3   3        0.41       15.76      6.41 o
 -16   3   3      146.97      146.28     12.60 o
 -15   3   3       19.04       19.12      5.44 o
 -14   3   3       65.70       67.28      5.78 o
 -13   3   3      167.55      162.72      8.89 o
 -12   3   3        2.93        2.81      2.20 o
 -11   3   3     1254.60     1249.94     18.61 o
 -10   3   3     1180.31     1170.04     21.19 o
  -9   3   3      125.25      144.06     10.79 o
  -8   3   3        5.31        5.62      2.32 o
  -7   3   3       37.18       34.45      4.04 o
  -6   3   3      982.76      981.07     19.06 o
  -5   3   3       56.17       72.24      4.14 o
  -4   3   3     1253.60     1374.31     18.56 o
  -3   3   3     1656.01     1704.01     19.95 o
  -2   3   3       49.82       58.03      2.63 o
  -1   3   3      263.04      236.17      7.00 o
   0   3   3      328.95      315.24     10.89 o
   1   3   3      340.71      362.60      6.17 o
   2   3   3      160.60      162.00      5.97 o
   3   3   3     1852.63     2114.23     21.96 o
   4   3   3       99.39      100.78      5.25 o
   5   3   3      775.71      786.50     11.79 o
   6   3   3       14.64       14.30      2.72 o
   7   3   3       48.04       45.49      9.29 o
   8   3   3       17.49       15.61      3.46 o
   9   3   3      481.78      521.17     13.38 o
  10   3   3      165.90      165.46      9.34 o
  11   3   3       56.92       34.13      7.35 o
  12   3   3      112.14      107.34      9.66 o
  13   3   3        0.04       -1.27      3.33 o
  14   3   3        0.86        0.69      4.03 o
  15   3   3      140.80      139.09     10.54 o
  16   3   3        0.61        6.53      6.49 o
 -18   4   3        0.31       -6.06      7.47 o
 -17   4   3       13.23       21.23      8.82 o
 -16   4   3      149.22      159.62     13.57 o
 -15   4   3       87.56       81.09      9.50 o
 -14   4   3       30.59       22.76      5.78 o
 -13   4   3        4.57        6.03      3.57 o
 -12   4   3       81.68       76.72      6.90 o
 -11   4   3      222.65      213.61     10.01 o
 -10   4   3      233.11      229.76     10.59 o
  -9   4   3      444.78      435.17     12.53 o
  -8   4   3     1705.60     1615.55     26.58 o
  -7   4   3      368.18      337.28      8.69 o
  -6   4   3        4.41        3.77      2.28 o
  -5   4   3       11.72       10.04      2.73 o
  -4   4   3      420.71      380.69      8.69 o
  -3   4   3        1.00        2.98      1.27 o
  -2   4   3      546.73      547.99      8.61 o
  -1   4   3      257.40      257.05      7.83 o
   0   4   3      653.07      678.41     15.58 o
   1   4   3      836.46      840.67     12.81 o
   2   4   3      422.76      425.97      7.52 o
   3   4   3        5.67        6.76      1.56 o
   4   4   3      940.27      957.59     13.86 o
   5   4   3        6.56        0.39      1.81 o
   6   4   3        1.70        0.31      1.73 o
   7   4   3       48.50       54.21      4.79 o
   8   4   3      309.92      250.35      9.68 o
   9   4   3        3.54        3.83      2.40 o
  10   4   3       84.97       90.28     12.64 o
  11   4   3       40.58       41.40      5.85 o
  12   4   3       19.84       19.35      4.53 o
  13   4   3        1.03        0.98      3.54 o
  14   4   3        0.17       -0.31      3.56 o
  15   4   3       28.42       43.43      7.17 o
  16   4   3      127.66      154.97     15.10 o
 -17   5   3       18.17       11.87      9.63 o
 -16   5   3       15.86       13.42      8.53 o
 -15   5   3        0.15       -0.39      5.97 o
 -14   5   3        2.18        4.73      5.49 o
 -13   5   3        2.05        0.10      4.09 o
 -12   5   3      486.50      496.37     21.07 o
 -11   5   3      878.01      918.58     37.86 o
 -10   5   3       95.92       96.06      8.30 o
  -9   5   3      497.25      494.35     16.95 o
  -8   5   3      754.51      739.60     21.22 o
  -7   5   3        0.02        0.36      1.99 o
  -6   5   3       22.80       21.54      3.56 o
  -5   5   3      123.45      122.96      6.71 o
  -4   5   3      342.56      337.93      8.42 o
  -3   5   3      108.42      104.38      4.34 o
  -2   5   3      170.25      152.13      4.50 o
  -1   5   3       44.79       53.86      3.79 o
   0   5   3      962.19      981.95     13.59 o
   1   5   3      736.65      784.03     12.74 o
   2   5   3     1875.48     1860.68     24.96 o
   3   5   3        5.77        3.40      1.83 o
   4   5   3      258.84      259.87      9.30 o
   5   5   3       24.70       30.03      4.48 o
   6   5   3      116.85      114.41      9.81 o
   7   5   3      191.19      182.62     17.95 o
   8   5   3      320.36      322.21     13.97 o
   9   5   3       30.77       17.13      3.65 o
  10   5   3       15.65       10.73      3.68 o
  11   5   3      215.50      187.10     13.53 o
  12   5   3       53.41       52.10      7.44 o
  13   5   3      106.70      122.20     17.62 o
  14   5   3      147.30      179.44     13.93 o
  15   5   3       43.84       53.76     12.23 o
 -16   6   3        8.94       -4.76      9.09 o
 -15   6   3        4.06       12.84      8.25 o
 -14   6   3      170.45      152.57     14.84 o
 -13   6   3       45.95       43.41     13.47 o
 -12   6   3        1.77        4.57      4.90 o
 -11   6   3       13.36       20.05      5.87 o
 -10   6   3        0.55        3.82      3.75 o
  -9   6   3       14.07       13.63      4.72 o
  -8   6   3        7.45       10.29      3.68 o
  -7   6   3     1099.06     1097.43     21.66 o
  -6   6   3     1277.41     1185.28     26.19 o
  -5   6   3     1458.57     1450.82     25.53 o
  -4   6   3      390.54      394.02      9.71 o
  -3   6   3        1.10       -1.24      1.43 o
  -2   6   3       39.28       44.99      3.37 o
  -1   6   3      114.75      116.93      5.57 o
   0   6   3       62.05       57.94      3.33 o
   1   6   3      199.60      211.75      6.37 o
   2   6   3       37.10       30.95      3.21 o
   3   6   3       99.38       91.98      5.38 o
   4   6   3       23.23       19.68      3.80 o
   5   6   3        2.66        0.64      2.67 o
   6   6   3        0.01       11.74      3.60 o
   7   6   3      156.54      146.53     10.11 o
   8   6   3        4.51        2.52      3.83 o
   9   6   3        0.21        4.06      5.98 o
  10   6   3       37.87       34.74     11.88 o
  11   6   3       19.67       35.79      9.92 o
  12   6   3        0.54       -3.09      4.75 o
  13   6   3       80.78       75.56     14.28 o
  14   6   3        1.55        5.57      8.26 o
 -16   7   3       11.65        3.35     11.20 o
 -15   7   3        2.80        2.51      6.63 o
 -14   7   3       33.25        9.48      6.45 o
 -13   7   3       24.41       20.67      6.68 o
 -12   7   3       11.77       17.85      5.90 o
 -11   7   3        3.02       -0.60      4.08 o
 -10   7   3       47.28       50.34      7.72 o
  -9   7   3       24.77       23.78      4.80 o
  -8   7   3       80.08       80.26      7.01 o
  -7   7   3       33.44       29.58      4.39 o
  -6   7   3      455.93      467.54     15.53 o
  -5   7   3       26.47       35.64      5.55 o
  -4   7   3      279.76      290.46     12.40 o
  -3   7   3       21.51       18.38      4.65 o
  -2   7   3      142.14      162.75      6.70 o
  -1   7   3       24.37       27.58      4.52 o
   0   7   3      194.31      210.59      6.56 o
   1   7   3        0.22        0.60      1.68 o
   2   7   3       12.71       11.47      2.87 o
   3   7   3       35.87       28.54      4.07 o
   4   7   3      167.87      162.99     10.25 o
   5   7   3       34.05       22.89      5.06 o
   6   7   3       61.18       62.56      7.88 o
   7   7   3       48.25       31.59      6.39 o
   8   7   3      197.31      210.42     18.31 o
   9   7   3        3.12        2.14      4.48 o
  10   7   3       12.75       20.70      9.27 o
  11   7   3        0.25        5.69      5.23 o
  12   7   3      138.16      184.03     18.72 o
  13   7   3       29.99       23.82     12.88 o
 -14   8   3        0.74        6.21      8.94 o
 -13   8   3        0.82        2.83      5.67 o
 -12   8   3       47.25       24.12      7.20 o
 -11   8   3       73.39       87.55     20.43 o
 -10   8   3       41.36       52.29      8.37 o
  -9   8   3      135.61      139.58      9.88 o
  -8   8   3       16.44       10.59      6.76 o
  -7   8   3       12.00       12.05      6.87 o
  -6   8   3        0.01        2.89      3.68 o
  -5   8   3      333.24      305.57     14.25 o
  -4   8   3     1319.45     1263.07     27.62 o
  -3   8   3      165.82      183.16     12.02 o
  -2   8   3      118.00      130.29     14.16 o
  -1   8   3        1.57        1.42      2.71 o
   0   8   3      118.71      120.46     10.35 o
   1   8   3       60.65       50.49      5.65 o
   2   8   3       40.31       42.58      5.99 o
   3   8   3      104.64       97.79      8.09 o
   4   8   3      362.86      324.42     18.13 o
   5   8   3        6.53        2.66      3.57 o
   6   8   3       10.47        5.21      4.38 o
   7   8   3       13.30        9.20      5.23 o
   8   8   3      625.50      657.31     40.93 o
   9   8   3        0.26       -3.80      4.73 o
  10   8   3       17.97        5.29      7.13 o
  11   8   3       24.91       14.88      9.25 o
  12   8   3       13.45       14.46     11.74 o
 -13   9   3        7.93        3.62     11.14 o
 -12   9   3        6.40       18.59     13.90 o
 -11   9   3       40.85       49.03      9.72 o
 -10   9   3       27.01       33.50      7.87 o
  -9   9   3       81.49      115.86     10.46 o
  -8   9   3       35.52       39.08      6.61 o
  -7   9   3        0.14        1.79      4.57 o
  -6   9   3        0.20        3.96      3.28 o
  -5   9   3        6.28        3.88      3.44 o
  -4   9   3      138.67      133.04     10.64 o
  -3   9   3        0.35       -1.61      3.17 o
  -2   9   3      143.88      149.65     14.86 o
  -1   9   3       25.93       28.05      5.27 o
   0   9   3       58.32       68.44      8.31 o
   1   9   3      420.92      417.30     15.95 o
   2   9   3        6.02       11.08      3.54 o
   3   9   3      107.03      113.73     19.28 o
   4   9   3        1.59       -0.29      3.99 o
   5   9   3        6.91        4.12      4.25 o
   6   9   3        3.71        5.09      4.83 o
   7   9   3       17.54       31.77      7.48 o
   8   9   3       26.36       33.96      7.71 o
   9   9   3      104.71      117.30     22.13 o
  10   9   3       33.12       52.60     11.67 o
  11   9   3       77.16       66.11     16.40 o
 -11  10   3       35.72       25.82     15.11 o
 -10  10   3        4.77        3.98      9.26 o
  -9  10   3       27.89       26.45     10.12 o
  -8  10   3        7.17        4.87      4.64 o
  -7  10   3       92.76      107.62     10.61 o
  -6  10   3        8.15        6.31      4.36 o
  -5  10   3       29.15       34.37      6.87 o
  -4  10   3        5.14        4.53      4.63 o
  -3  10   3      236.88      227.78     13.62 o
  -2  10   3      342.64      333.47     18.09 o
  -1  10   3      127.28      111.60     12.96 o
   0  10   3        6.21        4.30      4.00 o
   1  10   3       20.70       12.30      4.87 o
   2  10   3       27.14       21.65      6.01 o
   3  10   3        0.81       -0.76      3.28 o
   4  10   3        5.36        8.23      5.02 o
   5  10   3        1.10       -1.31      4.61 o
   6  10   3       69.33       69.09     10.58 o
   7  10   3        1.56        5.53      5.99 o
   8  10   3       66.64       91.94     22.35 o
   9  10   3        0.59       -4.47      9.86 o
  -9  11   3        0.31        8.97     12.20 o
  -8  11   3       55.85       51.71     17.66 o
  -7  11   3       83.07       57.03     17.45 o
  -6  11   3       68.43       62.02      9.52 o
  -5  11   3       26.74       20.67      6.72 o
  -4  11   3      131.91      126.34     24.09 o
  -3  11   3        5.92        5.32      5.07 o
  -2  11   3        6.74        7.91      4.77 o
  -1  11   3      151.43      161.37     12.08 o
   0  11   3       28.26       19.56      6.10 o
   1  11   3       82.50       77.98      9.20 o
   2  11   3       44.91       62.69     14.86 o
   3  11   3        7.76        8.80      5.51 o
   4  11   3       18.60       10.54      6.06 o
   5  11   3       70.47       50.86     17.10 o
   6  11   3        6.47       17.66     13.90 o
   7  11   3       52.45       48.38     18.66 o
  -6  12   3        3.76        0.57     11.07 o
  -5  12   3       49.10       28.45     14.61 o
  -4  12   3        1.86       -0.07     10.22 o
  -3  12   3       14.38       33.63     14.61 o
  -2  12   3       13.19       16.10     12.56 o
  -1  12   3       16.93        5.32     11.99 o
   0  12   3      460.59      464.30     36.25 o
   1  12   3        0.06        5.68     11.00 o
   2  12   3       19.74       22.35     13.97 o
   3  12   3       10.16        5.32     11.28 o
   4  12   3        6.58       -9.72     10.29 o
 -18   0   4        5.66       14.73      8.60 o
 -16   0   4      234.76      245.08     22.34 o
 -14   0   4      477.07      501.71     27.72 o
 -12   0   4      264.19      299.38     22.49 o
 -10   0   4      301.39      295.62     10.25 o
  -8   0   4     1278.62     1355.54     21.93 o
  -6   0   4      905.82      954.56     17.67 o
  -4   0   4     2239.77     2188.47     30.92 o
  -2   0   4     9091.13     9159.20    144.56 o
   0   0   4     2851.89     2608.32     46.46 o
   2   0   4       12.21       13.86      2.31 o
   4   0   4      277.59      330.46      9.46 o
   6   0   4        0.79        4.90      2.37 o
   8   0   4      135.00      164.32     10.01 o
  10   0   4      364.05      326.57     25.53 o
  12   0   4      327.37      330.85     22.60 o
  14   0   4        0.72        0.89      6.31 o
  16   0   4        3.33        7.14      8.25 o
 -19   1   4        5.96       10.64      5.82 o
 -18   1   4       29.05       25.13      7.10 o
 -17   1   4        2.60        0.99      4.86 o
 -16   1   4       25.86       16.17      5.64 o
 -15   1   4       71.45      102.37      9.53 o
 -14   1   4        9.54        5.88      3.64 o
 -13   1   4       95.21      112.83      7.60 o
 -12   1   4      386.82      411.67     13.04 o
 -11   1   4       93.27       90.05      5.54 o
 -10   1   4       80.86       83.12      4.52 o
  -9   1   4      251.33      236.02      6.49 o
  -8   1   4       33.78       49.10      4.68 o
  -7   1   4       58.45       74.66      3.52 o
  -6   1   4     3817.87     4102.69     38.21 o
  -5   1   4     1781.15     1802.13     19.90 o
  -4   1   4      184.27      184.22      5.28 o
  -3   1   4        0.68        0.19      1.14 o
  -2   1   4      123.94      154.13      3.84 o
  -1   1   4        1.16        0.34      1.35 o
   0   1   4      489.03      565.38     10.27 o
   1   1   4     1804.15     1604.17     22.71 o
   2   1   4      518.81      464.18     12.77 o
   3   1   4       40.38       30.56      2.69 o
   4   1   4        0.29       -0.09      1.31 o
   5   1   4       76.88       96.02      5.21 o
   6   1   4     1496.36     1533.13     23.42 o
   7   1   4      817.62      852.99     22.97 o
   8   1   4        1.02        1.56      2.41 o
   9   1   4      121.75      131.90      8.05 o
  10   1   4        1.76        4.27      2.56 o
  11   1   4        0.00        1.80      2.66 o
  12   1   4       36.66       31.79      4.81 o
  13   1   4      117.77      103.46      8.32 o
  14   1   4       96.48      108.29     12.34 o
  15   1   4        9.96        1.13      5.34 o
  16   1   4        0.09       -2.24      6.21 o
 -19   2   4        2.94       14.92      7.70 o
 -18   2   4        0.34        1.66      4.72 o
 -17   2   4       89.21       97.29     19.78 o
 -16   2   4       14.40        6.62      4.62 o
 -15   2   4      163.60      181.63     16.97 o
 -14   2   4        7.27        8.72      3.36 o
 -13   2   4        9.68        7.07      2.86 o
 -12   2   4       60.52       47.46      4.38 o
 -11   2   4       10.38        4.87      2.07 o
 -10   2   4      237.29      265.92      7.83 o
  -9   2   4     1536.63     1679.61     20.48 o
  -8   2   4      319.66      333.60      8.02 o
  -7   2   4       67.81       65.20      4.22 o
  -6   2   4        0.08        0.67      1.24 o
  -5   2   4      568.21      742.76     12.49 o
  -4   2   4      790.92      771.44     13.13 o
  -3   2   4     3948.15     3948.67     46.81 o
  -2   2   4        4.54        5.53      1.01 o
  -1   2   4      625.98      658.04      9.42 o
   0   2   4     1883.64     1897.39     23.31 o
   1   2   4       51.31       60.04      2.67 o
   2   2   4        9.91        4.62      1.35 o
   3   2   4      183.52      186.91      5.60 o
   4   2   4        1.85        0.29      1.26 o
   5   2   4      129.89      143.07      5.58 o
   6   2   4        1.50       -0.61      1.63 o
   7   2   4       28.65       31.05      5.58 o
   8   2   4        0.84        2.41      2.14 o
   9   2   4      150.42      155.38      8.99 o
  10   2   4      290.65      257.27     13.83 o
  11   2   4        0.58        5.35      3.14 o
  12   2   4       54.54       60.81      8.51 o
  13   2   4       29.50       25.56      4.97 o
  14   2   4       50.06       41.88      6.77 o
  15   2   4       21.50       31.43      6.29 o
  16   2   4        8.67        9.23      6.64 o
 -18   3   4       51.36       34.23      9.29 o
 -17   3   4        4.93       -1.82      5.07 o
 -16   3   4       16.82       14.35      6.39 o
 -15   3   4       29.37       24.42      5.68 o
 -14   3   4        2.19        3.42      3.39 o
 -13   3   4        0.02        5.11      3.31 o
 -12   3   4       48.05       45.09      7.52 o
 -11   3   4      767.18      830.25     21.01 o
 -10   3   4     3478.39     3422.02     44.56 o
  -9   3   4      776.19      780.08     16.94 o
  -8   3   4      113.87      106.24      6.06 o
  -7   3   4      185.28      172.66      6.49 o
  -6   3   4      997.24      997.89     13.75 o
  -5   3   4       27.44       33.34      3.03 o
  -4   3   4      859.12      972.28     13.99 o
  -3   3   4     1387.05     1477.78     18.16 o
  -2   3   4      180.66      189.47      6.50 o
  -1   3   4     1685.69     1569.02     19.97 o
   0   3   4      520.38      463.25      8.24 o
   1   3   4      778.21      772.30     12.43 o
   2   3   4     1608.52     1689.94     20.15 o
   3   3   4       79.20       96.09      3.93 o
   4   3   4     2662.83     2667.74     27.74 o
   5   3   4      165.10      161.87      6.04 o
   6   3   4      655.76      609.19     15.22 o
   7   3   4      139.44      132.96      6.95 o
   8   3   4       38.05       35.77      4.54 o
   9   3   4      996.15      997.18     23.07 o
  10   3   4       18.04        8.06      3.48 o
  11   3   4       10.99        6.51      5.22 o
  12   3   4        8.89       11.44      4.04 o
  13   3   4        3.70        9.79      3.94 o
  14   3   4        0.04        4.64      4.79 o
  15   3   4        0.54        7.82      5.36 o
 -18   4   4       17.39        7.40      9.89 o
 -17   4   4       19.20        6.34      7.64 o
 -16   4   4        3.21        1.51      5.97 o
 -15   4   4        9.93       15.10      6.21 o
 -14   4   4       88.20       93.17      8.79 o
 -13   4   4        5.76        3.06      3.22 o
 -12   4   4       16.57       13.90      4.00 o
 -11   4   4       39.66       43.38      5.44 o
 -10   4   4       10.28        9.88      3.10 o
  -9   4   4        8.05       10.60      3.09 o
  -8   4   4      453.90      417.36     11.72 o
  -7   4   4       69.93       65.46      4.35 o
  -6   4   4       13.43       13.37      2.46 o
  -5   4   4     1124.51     1123.39     17.34 o
  -4   4   4      207.89      243.59      6.20 o
  -3   4   4      195.79      192.70      5.24 o
  -2   4   4      267.67      259.13      9.25 o
  -1   4   4       17.39       17.18      3.17 o
   0   4   4      216.55      245.04      4.87 o
   1   4   4       18.47       26.00      2.05 o
   2   4   4       97.25      107.20      4.14 o
   3   4   4      257.60      275.26      6.88 o
   4   4   4        8.28       13.07      2.40 o
   5   4   4      229.82      231.69      6.66 o
   6   4   4       41.30       43.66      4.27 o
   7   4   4      106.89      100.03      6.43 o
   8   4   4      489.79      367.11     11.75 o
   9   4   4      180.01      201.97      9.96 o
  10   4   4       71.02       77.60      7.48 o
  11   4   4        9.27       12.00      3.96 o
  12   4   4        9.41       -0.47      3.85 o
  13   4   4       35.41       31.30      6.99 o
  14   4   4       56.61       40.12      8.47 o
  15   4   4        2.35        2.30      4.92 o
 -17   5   4       10.23       10.62      9.29 o
 -16   5   4        0.59       -3.00      7.25 o
 -15   5   4       46.04       45.97      9.36 o
 -14   5   4        9.02        8.78      5.14 o
 -13   5   4        4.26        1.86      4.45 o
 -12   5   4       21.96        8.59      4.95 o
 -11   5   4        6.17        6.57      3.31 o
 -10   5   4       26.82       27.53      4.93 o
  -9   5   4     1561.86     1526.52     30.33 o
  -8   5   4     1351.17     1311.30     22.95 o
  -7   5   4       74.09       64.89      4.69 o
  -6   5   4        5.60        5.68      2.64 o
  -5   5   4      297.68      301.64      8.57 o
  -4   5   4       36.52       37.37      3.12 o
  -3   5   4       41.25       42.45      4.57 o
  -2   5   4     1839.18     1838.89     33.69 o
  -1   5   4     1474.96     1561.22     30.59 o
   0   5   4      357.33      400.07     12.90 o
   1   5   4       17.84       16.49      2.14 o
   2   5   4      590.89      591.02     11.70 o
   3   5   4      202.52      212.91      7.59 o
   4   5   4       40.27       37.97      4.23 o
   5   5   4       96.17       90.29      6.73 o
   6   5   4        9.84        9.31      2.48 o
   7   5   4       23.74       30.61      4.76 o
   8   5   4       10.15        3.75      2.81 o
   9   5   4       31.16       37.91      5.34 o
  10   5   4       52.12       51.75      5.86 o
  11   5   4      437.36      435.99     16.04 o
  12   5   4       39.86       49.03      8.95 o
  13   5   4       40.31       37.13      7.03 o
  14   5   4       31.50       52.18     10.88 o
 -17   6   4        7.80       10.14     11.90 o
 -16   6   4        3.72        8.19      7.86 o
 -15   6   4       11.08       11.73      8.31 o
 -14   6   4       42.71       31.59      8.57 o
 -13   6   4      147.75      153.67     14.22 o
 -12   6   4       15.90       12.13      5.01 o
 -11   6   4       49.86       35.22      6.64 o
 -10   6   4        5.15        6.01      3.94 o
  -9   6   4       49.69       49.12      5.80 o
  -8   6   4      244.43      231.37      9.95 o
  -7   6   4      505.81      506.24     14.59 o
  -6   6   4     1792.28     1758.68     30.55 o
  -5   6   4      474.13      439.70     12.21 o
  -4   6   4        6.32        5.05      1.93 o
  -3   6   4      142.87      154.67      5.62 o
  -2   6   4       11.64        9.99      1.87 o
  -1   6   4        0.66        4.70      2.78 o
   0   6   4      328.31      319.18      8.79 o
   1   6   4       57.56       64.21      3.91 o
   2   6   4       43.18       49.50      3.94 o
   3   6   4      419.27      430.16     15.72 o
   4   6   4        4.69        7.05      2.76 o
   5   6   4      194.62      189.50     11.05 o
   6   6   4     1239.10     1112.32     25.83 o
   7   6   4       26.57       40.80      7.00 o
   8   6   4       10.79        7.39      4.10 o
   9   6   4       21.70       25.04      6.68 o
  10   6   4        2.23        1.35      4.33 o
  11   6   4       25.11       14.67      6.70 o
  12   6   4        0.52        2.37      5.14 o
  13   6   4        0.01        4.45      6.32 o
  14   6   4      170.68      221.25     35.65 o
 -16   7   4        3.57       -2.38      9.32 o
 -15   7   4       27.61       29.37      9.67 o
 -14   7   4      113.80      117.26     13.67 o
 -13   7   4        1.46        2.15      4.84 o
 -12   7   4        3.28        6.43      4.62 o
 -11   7   4       33.36       26.14      6.73 o
 -10   7   4      189.73      189.89     13.67 o
  -9   7   4      205.99      212.35     10.98 o
  -8   7   4        0.95        3.53      2.92 o
  -7   7   4       78.15       86.35      8.32 o
  -6   7   4      869.93      904.45     26.08 o
  -5   7   4       22.38       16.77      4.42 o
  -4   7   4      162.77      171.33     12.06 o
  -3   7   4      322.20      356.29     10.41 o
  -2   7   4      128.35      139.45      5.67 o
  -1   7   4       30.26       35.31      5.20 o
   0   7   4        0.69       -0.19      1.50 o
   1   7   4      226.67      241.85      7.45 o
   2   7   4       23.71       31.73      4.63 o
   3   7   4      204.70      180.39      8.81 o
   4   7   4      140.96      156.86      8.87 o
   5   7   4        9.46        3.09      3.08 o
   6   7   4       19.20       15.20      4.38 o
   7   7   4      166.54      184.37     13.43 o
   8   7   4        0.53       11.60      5.51 o
   9   7   4        4.95        8.21      6.25 o
  10   7   4        2.83        4.31      6.12 o
  11   7   4       97.04      166.62     23.26 o
  12   7   4       71.69       87.56     17.81 o
  13   7   4       42.69       10.24     11.72 o
 -15   8   4       82.36       80.87     17.50 o
 -14   8   4        5.04       13.13      8.77 o
 -13   8   4       14.32       18.27      6.91 o
 -12   8   4       19.73       13.87      6.13 o
 -11   8   4       34.57       39.46     12.25 o
 -10   8   4        2.39       -0.85      4.24 o
  -9   8   4       51.86       54.96      7.39 o
  -8   8   4        3.18        0.70      4.23 o
  -7   8   4       67.47       76.79      9.36 o
  -6   8   4        0.31        4.10      3.82 o
  -5   8   4      303.94      312.21     13.17 o
  -4   8   4     1032.74     1047.55     27.41 o
  -3   8   4      635.81      649.92     19.51 o
  -2   8   4       84.94       87.25      7.19 o
  -1   8   4        5.66        5.72      2.75 o
   0   8   4       40.40       44.92      7.27 o
   1   8   4      141.67      151.74      8.09 o
   2   8   4       21.32       20.05      3.80 o
   3   8   4        0.60        2.80      2.85 o
   4   8   4      208.25      190.94     13.64 o
   5   8   4       72.64       79.24      9.54 o
   6   8   4       65.01       72.67      9.02 o
   7   8   4       42.98       48.64      8.31 o
   8   8   4       44.37       34.68     10.16 o
   9   8   4        3.09        3.50      5.98 o
  10   8   4       40.61       25.45      9.05 o
  11   8   4        0.35        4.61     18.30 o
  12   8   4       10.43        7.30     10.75 o
 -13   9   4       68.27       90.16     22.20 o
 -12   9   4        6.34        6.82      7.65 o
 -11   9   4        0.00        3.87      5.97 o
 -10   9   4        8.54       11.25      5.39 o
  -9   9   4        4.31        4.04      4.78 o
  -8   9   4        0.13        3.26      5.08 o
  -7   9   4        7.81        4.65      4.07 o
  -6   9   4       80.68       97.26     12.37 o
  -5   9   4       15.21       15.22      5.18 o
  -4   9   4       76.86       86.99     16.02 o
  -3   9   4       76.55       78.86      9.87 o
  -2   9   4      546.32      572.77     18.64 o
  -1   9   4      170.05      181.43     10.44 o
   0   9   4       23.56       12.19      5.25 o
   1   9   4       53.87       59.81      7.11 o
   2   9   4      163.54      164.38     11.82 o
   3   9   4       58.64       33.21      8.57 o
   4   9   4       22.20       17.57      5.27 o
   5   9   4        8.17        0.73      4.15 o
   6   9   4        9.13       15.10      5.83 o
   7   9   4       28.56       28.68      7.31 o
   8   9   4        0.77        3.07      6.49 o
   9   9   4       70.11       76.76     38.34 o
 -12  10   4        0.06        4.75     12.20 o
 -11  10   4       92.59       77.32     21.07 o
 -10  10   4        0.05        0.41      7.45 o
  -9  10   4        8.34        7.19      5.49 o
  -8  10   4        2.03        5.33      4.86 o
  -7  10   4      173.33      170.95     12.85 o
  -6  10   4       22.90       15.90      5.74 o
  -5  10   4       16.74       24.98      6.48 o
  -4  10   4       67.75       65.43      8.57 o
  -3  10   4      193.69      203.41     16.45 o
  -2  10   4      408.83      430.57     17.25 o
  -1  10   4       72.88       86.08      8.35 o
   0  10   4        0.44        0.73      3.87 o
   1  10   4      151.60      130.38     22.25 o
   2  10   4      187.62      208.93     26.00 o
   3  10   4       45.95       41.76      6.35 o
   4  10   4       11.29       12.32      5.52 o
   5  10   4       44.56       39.90      7.91 o
   6  10   4        8.18       16.08      7.07 o
   7  10   4       27.24       47.91     12.99 o
   9  10   4        4.27      -17.03     17.03 o
  -9  11   4       11.83        2.55     11.85 o
  -8  11   4        0.40        8.44     11.07 o
  -7  11   4        3.27        3.26     11.70 o
  -6  11   4       19.56       20.25      6.99 o
  -5  11   4        4.60        7.22      7.62 o
  -4  11   4       35.48       35.09      7.31 o
  -3  11   4        4.29        8.84      5.54 o
  -2  11   4       77.01       78.35      8.49 o
  -1  11   4        0.66        0.18      4.41 o
   0  11   4        0.70        1.73      4.56 o
   1  11   4      106.65       93.36     14.60 o
   2  11   4        3.38        2.43      4.90 o
   3  11   4       20.16        6.88      7.21 o
   4  11   4        0.92        3.28      7.16 o
   5  11   4        6.73       25.68     14.76 o
   6  11   4        1.68        3.19     11.63 o
  -6  12   4       97.65      105.84     22.91 o
  -5  12   4        2.66       12.06     12.27 o
  -4  12   4        5.49       13.12     11.85 o
  -3  12   4        8.80       13.55     12.98 o
  -2  12   4        9.71       11.14     12.98 o
  -1  12   4      176.76      149.96     25.40 o
   0  12   4       62.63       75.83     19.72 o
   1  12   4        5.10        6.46     12.34 o
   2  12   4        0.02        6.60     11.56 o
   3  12   4        3.98       -1.49     12.06 o
 -19   0   5      322.19      407.73     30.05 o
 -17   0   5        1.10        4.62      7.19 o
 -15   0   5       80.94       68.08     11.86 o
 -13   0   5      340.69      324.03     56.08 o
 -11   0   5        9.61        3.83      3.43 o
  -9   0   5       81.26       90.40      7.23 o
  -7   0   5     8655.86     9665.07    130.10 o
  -5   0   5      190.15      191.31     11.20 o
  -3   0   5     2898.97     3374.32     41.16 o
  -1   0   5    15142.80    15339.88    205.31 o
   1   0   5     1333.64     1395.03     24.21 o
   3   0   5      758.17      810.33     16.12 o
   5   0   5      716.85      717.06     21.23 o
   7   0   5        0.53        2.78      2.89 o
   9   0   5       28.29       22.37      7.27 o
  11   0   5      341.95      383.07     19.82 o
  13   0   5        2.33        7.44      6.96 o
  15   0   5        0.32        7.89     14.93 o
 -19   1   5       12.43       18.66      6.96 o
 -18   1   5      144.22      133.44     13.60 o
 -17   1   5       96.07      101.38     10.82 o
 -16   1   5      147.94      168.55     12.95 o
 -15   1   5       17.72        9.22      4.23 o
 -14   1   5       35.30       29.50      5.35 o
 -13   1   5      203.63      205.15     11.26 o
 -12   1   5        1.84        4.24      2.39 o
 -11   1   5       40.76       36.34      3.76 o
 -10   1   5      429.74      420.48     11.77 o
  -9   1   5        9.21        5.35      1.70 o
  -8   1   5      386.63      427.35      9.13 o
  -7   1   5      855.57      904.60     12.52 o
  -6   1   5      125.77      178.52      4.79 o
  -5   1   5     1313.79     1396.24     19.96 o
  -4   1   5     2043.59     2117.73     23.42 o
  -3   1   5      280.74      280.96      6.64 o
  -2   1   5       49.05       52.35      2.59 o
  -1   1   5      315.46      360.82      6.99 o
   0   1   5      866.37      821.49     12.13 o
   1   1   5      786.98      719.94     11.36 o
   2   1   5      145.05      157.36      5.24 o
   3   1   5      315.00      312.11      7.52 o
   4   1   5      382.13      369.53     10.14 o
   5   1   5       38.52       32.31      3.70 o
   6   1   5       52.14       49.99      4.53 o
   7   1   5      188.26      204.63      9.39 o
   8   1   5      495.62      510.21     17.11 o
   9   1   5        0.53        0.60      2.63 o
  10   1   5       17.11       18.10      3.72 o
  11   1   5      142.45      152.31     15.64 o
  12   1   5        2.56        1.28      3.36 o
  13   1   5        1.88        3.17      4.32 o
  14   1   5        1.34        3.93      4.93 o
  15   1   5       19.66       10.16      6.60 o
 -19   2   5       15.06       16.55      9.16 o
 -18   2   5        3.16        2.54      6.44 o
 -17   2   5       80.35       89.56      8.67 o
 -16   2   5       74.38       75.31      7.92 o
 -15   2   5        5.21        7.02      3.57 o
 -14   2   5        0.25       -0.38      2.61 o
 -13   2   5       12.99       10.65      2.90 o
 -12   2   5      474.00      476.36     11.51 o
 -11   2   5        3.43        4.56      2.06 o
 -10   2   5        8.18       10.04      2.17 o
  -9   2   5       22.65       26.63      3.07 o
  -8   2   5      166.05      169.10      6.80 o
  -7   2   5        6.79        7.49      1.91 o
  -6   2   5      171.69      194.17      6.11 o
  -5   2   5     1838.32     1995.83     22.98 o
  -4   2   5     1308.03     1368.70     16.78 o
  -3   2   5     2547.65     2532.51     26.22 o
  -2   2   5     5011.15     5317.78     52.94 o
  -1   2   5        9.54        8.84      1.97 o
   0   2   5      175.02      198.69      4.69 o
   1   2   5       69.92       69.43      3.99 o
   2   2   5      867.06      952.13     12.81 o
   3   2   5       96.02       85.85      4.18 o
   4   2   5       42.07       42.14      3.94 o
   5   2   5       18.23       17.47      2.90 o
   6   2   5      170.82      174.84      8.47 o
   7   2   5       28.98       22.03      3.31 o
   8   2   5       67.23       57.29      5.58 o
   9   2   5       17.15        6.48      3.52 o
  10   2   5      214.22      193.94     10.70 o
  11   2   5       13.08       12.38      4.11 o
  12   2   5       22.35       25.33      4.81 o
  13   2   5       56.13       52.44      9.09 o
  14   2   5       65.57       57.91      7.61 o
  15   2   5        0.75        2.21      5.40 o
 -18   3   5        4.05       -0.42      6.73 o
 -17   3   5        0.73        4.69      5.91 o
 -16   3   5       60.79       64.95      9.26 o
 -15   3   5        0.56        1.88      4.00 o
 -14   3   5       18.13        8.07      4.13 o
 -13   3   5      534.19      522.38     17.83 o
 -12   3   5      154.69      163.66      9.27 o
 -11   3   5        0.42        3.34      2.63 o
 -10   3   5        6.03        8.58      4.79 o
  -9   3   5       66.09       75.47      6.07 o
  -8   3   5       95.44       86.44      5.74 o
  -7   3   5      725.37      689.62     14.64 o
  -6   3   5       33.22       30.85      2.40 o
  -5   3   5      431.42      418.65      8.34 o
  -4   3   5      370.83      443.66      8.08 o
  -3   3   5       44.49       62.62      3.82 o
  -2   3   5       60.53       62.29      2.81 o
  -1   3   5       26.81       39.11      2.39 o
   0   3   5      113.16       99.30      3.86 o
   1   3   5      106.68      124.99      4.63 o
   2   3   5       57.21       55.07      3.53 o
   3   3   5       44.18       38.91      2.81 o
   4   3   5      533.49      510.05     13.65 o
   5   3   5      102.64      103.19      5.12 o
   6   3   5       61.66       52.85      4.28 o
   7   3   5       39.18       17.75      5.08 o
   8   3   5      156.69      158.43      9.51 o
   9   3   5       83.14       81.29      9.51 o
  10   3   5       11.18        6.07      3.67 o
  11   3   5        7.42        2.80      3.60 o
  12   3   5       31.74       24.17      5.51 o
  13   3   5       39.97       40.20      8.28 o
  14   3   5        5.93        7.58      5.16 o
  15   3   5       28.76       37.54      7.40 o
 -18   4   5       66.38       65.85     13.73 o
 -17   4   5       37.11       25.48     13.21 o
 -16   4   5       35.42       30.33      8.24 o
 -15   4   5       10.30       12.13      5.57 o
 -14   4   5        6.73       14.68      5.27 o
 -13   4   5      265.50      276.38     13.56 o
 -12   4   5        7.89       10.16      3.91 o
 -11   4   5      123.22      109.16      8.18 o
 -10   4   5      111.37       90.70      7.14 o
  -9   4   5      199.22      202.09      9.46 o
  -8   4   5      296.04      264.80      9.85 o
  -7   4   5     1044.92     1086.37     17.26 o
  -6   4   5      532.73      548.87     11.47 o
  -5   4   5     1081.16     1135.46     15.78 o
  -4   4   5      340.93      339.61      7.06 o
  -3   4   5     1095.67     1252.38     15.89 o
  -2   4   5      127.13      134.20      4.08 o
  -1   4   5      555.68      553.40      9.10 o
   0   4   5      295.90      290.42      6.38 o
   1   4   5      733.84      754.33     12.28 o
   2   4   5      845.41      874.60     12.56 o
   3   4   5      434.68      440.61      9.05 o
   4   4   5      604.72      655.01     12.80 o
   5   4   5      202.43      198.68      6.89 o
   6   4   5       23.70       23.47      3.16 o
   7   4   5       17.00        7.86      2.67 o
   8   4   5      779.78      677.09     16.63 o
   9   4   5        0.44        3.12      2.99 o
  10   4   5        8.73       11.82      3.77 o
  11   4   5        0.04        1.89      3.36 o
  12   4   5        2.71        2.08      4.00 o
  13   4   5        1.31       -0.85      3.69 o
  14   4   5       15.55        7.49      5.30 o
  15   4   5      100.33      103.44     14.53 o
 -17   5   5       16.48       12.95     12.34 o
 -16   5   5        5.58        3.61      6.72 o
 -15   5   5       15.93       17.23      6.77 o
 -14   5   5      224.59      259.73     17.20 o
 -13   5   5        6.57        8.56      4.17 o
 -12   5   5      166.72      181.85     11.36 o
 -11   5   5       18.10       17.20      4.11 o
 -10   5   5       15.56       13.09      4.45 o
  -9   5   5       45.02       40.99      5.48 o
  -8   5   5     1305.87     1285.90     30.95 o
  -7   5   5      424.56      436.04     13.12 o
  -6   5   5      248.81      251.07      9.61 o
  -5   5   5      322.73      296.60      8.16 o
  -4   5   5      198.11      208.31      7.13 o
  -3   5   5        6.81        5.90      1.49 o
  -2   5   5      622.45      662.90     17.87 o
  -1   5   5      870.31      864.49     21.19 o
   0   5   5       15.92       12.99      2.45 o
   1   5   5      707.54      713.00     10.72 o
   2   5   5      119.49      123.72      4.62 o
   3   5   5        0.31        3.70      1.77 o
   4   5   5       19.79       18.45      2.77 o
   5   5   5      112.38       87.03      5.40 o
   6   5   5      128.79      134.73      7.36 o
   7   5   5       76.54       94.31      6.96 o
   8   5   5       15.91        5.97      3.33 o
   9   5   5       36.73       46.84      6.42 o
  10   5   5        0.99       -1.93      2.81 o
  11   5   5       88.17       95.50     13.20 o
  12   5   5       22.50       14.22      5.86 o
  13   5   5      301.19      365.39     22.07 o
  14   5   5       21.19       35.33     10.14 o
 -17   6   5        0.01       10.96      9.49 o
 -16   6   5        0.00       12.57      8.41 o
 -15   6   5      100.60       93.47     17.20 o
 -14   6   5        2.27       11.73      6.04 o
 -13   6   5        1.48        5.19      4.88 o
 -12   6   5       26.99       32.70      7.36 o
 -11   6   5        0.30        3.81      3.73 o
 -10   6   5        6.22        0.70      3.28 o
  -9   6   5        0.15        3.48      2.96 o
  -8   6   5        1.58        3.73      2.39 o
  -7   6   5       52.33       56.20      5.90 o
  -6   6   5        3.54        3.98      2.73 o
  -5   6   5      199.75      211.88      8.28 o
  -4   6   5      156.77      159.89      6.18 o
  -3   6   5      132.71      118.45      5.45 o
  -2   6   5        4.38       10.53      3.40 o
  -1   6   5        0.00        0.11      2.47 o
   0   6   5       55.32       52.60      5.71 o
   1   6   5        1.77        2.35      1.75 o
   2   6   5       56.87       66.26      4.55 o
   3   6   5        0.65       -0.51      2.14 o
   4   6   5       51.88       47.69      6.06 o
   5   6   5       32.90       43.06      5.23 o
   6   6   5      250.21      224.69     12.35 o
   7   6   5        0.32        4.11      3.72 o
   8   6   5       20.13       15.17      4.84 o
   9   6   5        0.06        0.97      4.28 o
  10   6   5        2.21        3.40      4.99 o
  11   6   5       21.52       10.08      7.28 o
  12   6   5      105.38      104.64     13.39 o
  13   6   5        9.85        2.40      8.65 o
 -16   7   5       42.21       14.11     11.53 o
 -15   7   5        1.66        2.56      6.25 o
 -14   7   5       98.21       87.23     20.19 o
 -13   7   5       30.85       18.92      6.77 o
 -12   7   5      141.83      153.33     27.65 o
 -11   7   5        8.33        9.95      4.96 o
 -10   7   5        3.78        6.92      4.31 o
  -9   7   5       31.29       19.95      4.33 o
  -8   7   5       72.77       69.87      8.41 o
  -7   7   5      847.26      875.11     34.03 o
  -6   7   5      462.95      459.88     20.37 o
  -5   7   5       19.10       17.02      4.20 o
  -4   7   5       12.12       13.49      2.61 o
  -3   7   5       54.21       57.50      5.81 o
  -2   7   5       24.00       32.83      6.66 o
  -1   7   5        0.00        0.07      2.59 o
   0   7   5     1052.30     1107.94     24.47 o
   1   7   5      612.16      639.79     13.80 o
   2   7   5        0.75        3.40      2.51 o
   3   7   5      246.21      233.73     10.22 o
   4   7   5       42.72       34.94      4.96 o
   5   7   5        3.32        3.91      3.11 o
   6   7   5        0.81       -0.04      3.38 o
   7   7   5        5.53        7.04      4.61 o
   8   7   5        2.00        0.83      4.83 o
   9   7   5       54.51       53.24     12.75 o
  10   7   5        5.39        6.34      7.44 o
  11   7   5      466.40      643.51     40.54 o
  12   7   5      150.41      154.19     31.36 o
 -15   8   5        0.09       19.17     12.77 o
 -14   8   5        6.01        7.14      7.47 o
 -13   8   5        1.96        6.82      6.06 o
 -12   8   5       49.78       46.53      8.75 o
 -11   8   5      332.69      343.16     21.38 o
 -10   8   5       12.18       16.74      5.82 o
  -9   8   5      400.84      369.93     19.98 o
  -8   8   5        8.14        7.52      5.06 o
  -7   8   5       32.89       42.31      7.36 o
  -6   8   5        9.65       10.27      4.37 o
  -5   8   5      303.08      304.61     14.50 o
  -4   8   5      423.82      401.35     15.47 o
  -3   8   5      273.02      304.23     17.64 o
  -2   8   5      330.85      368.96     17.46 o
  -1   8   5       22.93       15.78      4.44 o
   0   8   5        6.02        3.59      2.01 o
   1   8   5       38.60       27.56      5.06 o
   2   8   5       17.76       10.82      3.48 o
   3   8   5      160.55      166.07     12.59 o
   4   8   5       17.39       21.42      4.92 o
   5   8   5       46.23       64.04      8.41 o
   6   8   5       28.75       22.43      5.94 o
   7   8   5      100.23       95.04     10.83 o
   8   8   5        7.22       18.57      7.48 o
   9   8   5       43.77       44.26     10.75 o
  10   8   5      113.80      164.86     36.96 o
  11   8   5       10.55       13.97     20.43 o
 -13   9   5        2.19       19.65     14.05 o
 -12   9   5       99.15       86.71     32.31 o
 -11   9   5        0.98        5.25      7.94 o
 -10   9   5      169.56      186.58     16.64 o
  -9   9   5       88.29       71.62     10.61 o
  -8   9   5       12.91       11.48      4.76 o
  -7   9   5       30.05       20.28      5.25 o
  -6   9   5        0.66       -0.06      3.99 o
  -5   9   5       87.13       65.96      8.22 o
  -4   9   5       40.41       33.77      5.93 o
  -3   9   5        5.62        2.03      3.41 o
  -2   9   5       10.79       12.20      6.71 o
  -1   9   5       80.21       68.32     11.19 o
   0   9   5       18.22       15.00      6.89 o
   1   9   5        0.89        1.18      3.13 o
   2   9   5       90.09       85.71      8.34 o
   3   9   5      156.70      167.76     11.56 o
   4   9   5        2.43       -1.10      3.90 o
   5   9   5        3.30        4.69      4.56 o
   6   9   5       33.68       33.02      7.42 o
   7   9   5        0.16        6.85      5.27 o
   8   9   5        0.99        8.41      7.38 o
   9   9   5      472.88      589.23     43.13 o
  10   9   5       17.63       48.88     25.68 o
 -12  10   5        1.94       13.62     13.90 o
 -11  10   5      151.08      134.07     26.53 o
 -10  10   5      121.60      119.62     23.84 o
  -9  10   5       56.94       54.22      9.07 o
  -8  10   5        2.81        4.79      4.73 o
  -7  10   5       48.04       64.09      9.67 o
  -6  10   5       12.06        8.75      5.48 o
  -5  10   5      167.04      178.49     12.83 o
  -4  10   5      226.09      243.34     13.53 o
  -3  10   5       17.90       17.41      4.95 o
  -2  10   5      420.61      451.70     25.58 o
  -1  10   5      211.56      253.45     40.22 o
   0  10   5        6.01        8.90      8.48 o
   1  10   5       24.80       10.82     10.61 o
   2  10   5        0.24        3.16      5.51 o
   3  10   5        0.03        0.48      4.05 o
   4  10   5        6.59        2.16      4.85 o
   5  10   5        3.93        8.35      5.92 o
   6  10   5       31.86       37.69     13.57 o
   7  10   5      136.96      174.65     71.61 o
   8  10   5      173.29      167.84     37.74 o
  -9  11   5        0.76       -9.01     10.29 o
  -8  11   5       14.34       11.63     12.63 o
  -7  11   5      165.32      192.95     28.38 o
  -6  11   5       91.03       81.90     10.53 o
  -5  11   5        0.24        0.76      4.95 o
  -4  11   5        3.41        3.95      4.85 o
  -3  11   5       21.81       21.59      8.12 o
  -2  11   5        0.61       11.34      7.43 o
  -1  11   5       58.26       55.38     11.91 o
   0  11   5      101.25       99.45     18.34 o
   1  11   5      112.94      131.22     17.70 o
   2  11   5       20.40       16.54      5.56 o
   3  11   5       11.08       17.92      6.92 o
   4  11   5      149.17      136.91     25.61 o
   5  11   5      178.44      178.41     29.51 o
   6  11   5       66.01      106.27     25.40 o
  -5  12   5       44.73       75.55     20.86 o
  -4  12   5        2.07        9.51     12.77 o
  -3  12   5        3.48       14.90     12.98 o
  -2  12   5        7.58        8.94     12.77 o
  -1  12   5        0.87        4.40     11.07 o
   0  12   5      165.34      174.65     28.02 o
   1  12   5       82.29       68.17     19.44 o
   2  12   5        1.58        6.74     11.92 o
 -18   0   6        4.40        0.33      9.58 o
 -16   0   6        1.96        2.93      5.64 o
 -14   0   6     1182.09     1242.66     43.23 o
 -12   0   6      217.20      194.06     24.91 o
 -10   0   6      477.08      536.64     28.96 o
  -8   0   6       19.04       21.40      3.40 o
  -6   0   6       70.88       59.11      4.58 o
  -4   0   6      121.44      106.99      4.79 o
  -2   0   6      908.19      919.24     16.20 o
   0   0   6    13401.81    14833.13    175.96 o
   2   0   6      838.40      795.71     15.93 o
   4   0   6      585.40      596.92     17.79 o
   6   0   6        7.34        7.82      3.64 o
   8   0   6      407.84      421.72     15.39 o
  10   0   6       66.83       31.84     17.42 o
  12   0   6      734.38      759.80     29.01 o
  14   0   6        3.55       11.11      8.34 o
 -19   1   6       12.95       10.08      5.81 o
 -18   1   6       61.93       61.09      8.78 o
 -17   1   6       66.99       51.85     21.71 o
 -16   1   6        0.43        1.47      4.26 o
 -15   1   6       15.65        8.38      5.27 o
 -14   1   6      224.08      239.63     27.60 o
 -13   1   6        9.36        6.24      3.20 o
 -12   1   6        0.01        1.21      2.43 o
 -11   1   6      486.25      486.56     14.04 o
 -10   1   6      258.20      273.85      8.38 o
  -9   1   6      245.05      258.29      9.72 o
  -8   1   6      962.28      975.20     12.52 o
  -7   1   6      335.21      396.10      7.49 o
  -6   1   6      177.82      199.30      6.05 o
  -5   1   6      107.16      142.94      5.72 o
  -4   1   6       22.84       34.35      2.54 o
  -3   1   6       51.95       65.07      3.54 o
  -2   1   6       57.27       46.04      2.89 o
  -1   1   6      786.34      768.42     11.31 o
   0   1   6       82.79       81.91      4.25 o
   1   1   6      165.76      188.34      5.79 o
   2   1   6      144.27      128.11      5.04 o
   3   1   6       10.12        8.87      3.05 o
   4   1   6        7.11        7.38      2.76 o
   5   1   6       21.89       20.53      3.39 o
   6   1   6      101.89       89.98      6.81 o
   7   1   6       31.85       23.84      4.53 o
   8   1   6        0.96       -1.28      2.31 o
   9   1   6      147.34      150.21      9.20 o
  10   1   6       39.70       32.96      5.09 o
  11   1   6       22.32       16.07      4.28 o
  12   1   6        6.74        8.10      3.93 o
  13   1   6       11.89       10.32      5.08 o
  14   1   6        0.24       -5.13      5.72 o
  15   1   6       17.20        0.93      6.63 o
 -19   2   6        4.41        7.38      7.63 o
 -18   2   6        4.06        2.44      6.48 o
 -17   2   6      279.66      294.74     19.81 o
 -16   2   6      143.40      125.18     20.33 o
 -15   2   6       41.26       44.61      6.33 o
 -14   2   6       22.35       14.29      4.54 o
 -13   2   6        3.76        6.00      2.54 o
 -12   2   6      213.45      206.66      7.97 o
 -11   2   6      192.45      186.81      8.27 o
 -10   2   6      234.49      207.22      8.39 o
  -9   2   6        6.04        5.98      2.31 o
  -8   2   6       19.79       14.37      2.58 o
  -7   2   6       49.85       51.77      3.91 o
  -6   2   6     1065.80     1061.55     16.22 o
  -5   2   6     4724.95     5091.23     50.23 o
  -4   2   6      155.77      167.01      5.33 o
  -3   2   6      260.96      289.19      8.50 o
  -2   2   6     1277.59     1469.80     16.79 o
  -1   2   6     3841.87     4167.16     40.36 o
   0   2   6       18.07       18.33      1.93 o
   1   2   6     1626.69     1735.95     21.82 o
   2   2   6      503.85      566.23     11.16 o
   3   2   6     1381.68     1363.09     19.40 o
   4   2   6       14.08       11.02      3.08 o
   5   2   6       65.87       68.10      5.35 o
   6   2   6      172.66      194.45      8.21 o
   7   2   6      344.58      337.65     11.20 o
   8   2   6        9.93        8.03      3.63 o
   9   2   6        0.12        7.03      3.08 o
  10   2   6      544.71      488.05     15.45 o
  11   2   6       17.88       18.69      5.01 o
  12   2   6        8.34        8.64      5.03 o
  13   2   6        8.78        6.42      4.62 o
  14   2   6      122.13      115.09      9.73 o
  15   2   6       20.48       22.15      9.86 o
 -19   3   6        0.47       -7.50      7.50 o
 -18   3   6       50.31       35.86      9.60 o
 -17   3   6        4.05        4.76      5.93 o
 -16   3   6      204.43      244.05     15.60 o
 -15   3   6      224.33      246.54     15.55 o
 -14   3   6       96.93       92.39      8.64 o
 -13   3   6       29.11       38.56      5.77 o
 -12   3   6       39.87       28.53      4.53 o
 -11   3   6      153.86      170.84     14.64 o
 -10   3   6      162.32      150.49      8.66 o
  -9   3   6      119.82      106.31      7.43 o
  -8   3   6       70.99       69.47      5.18 o
  -7   3   6      295.70      325.20      9.31 o
  -6   3   6       34.36       37.83      3.41 o
  -5   3   6     1805.38     1829.17     22.15 o
  -4   3   6     1888.37     1916.84     22.42 o
  -3   3   6     2931.46     3093.06     30.51 o
  -2   3   6       80.22       80.29      3.27 o
  -1   3   6        1.41        0.81      1.12 o
   0   3   6       96.83       88.47      4.18 o
   1   3   6      176.84      175.02      5.93 o
   2   3   6       22.09       24.89      2.65 o
   3   3   6      624.48      575.51     10.45 o
   4   3   6        8.42        5.15      1.83 o
   5   3   6       42.98       40.84      3.77 o
   6   3   6       27.68       31.91      3.99 o
   7   3   6       44.01       20.14      4.32 o
   8   3   6        0.09       -0.03      2.69 o
   9   3   6        7.17        3.86      3.40 o
  10   3   6        0.19        2.14      3.53 o
  11   3   6       65.99       60.59      7.63 o
  12   3   6        5.77        3.30      4.66 o
  13   3   6       19.82       22.75      5.79 o
  14   3   6        0.07       -2.23      4.55 o
 -18   4   6       65.44       78.62     18.28 o
 -17   4   6       22.16       27.58     10.03 o
 -16   4   6        0.49        3.41      5.81 o
 -15   4   6      193.15      227.02     14.83 o
 -14   4   6        3.61       -3.32      3.92 o
 -13   4   6       11.97        5.95      3.90 o
 -12   4   6        0.52        3.87      3.21 o
 -11   4   6        0.75        3.56      2.84 o
 -10   4   6      615.83      571.32     15.46 o
  -9   4   6        9.49       15.64      3.66 o
  -8   4   6      190.23      174.02      8.78 o
  -7   4   6       20.42       24.19      2.70 o
  -6   4   6        3.58        4.29      1.55 o
  -5   4   6      462.35      509.28     12.12 o
  -4   4   6      811.71      907.32     12.77 o
  -3   4   6     1529.29     1624.09     19.55 o
  -2   4   6      345.02      337.01      7.98 o
  -1   4   6       32.59       38.99      2.98 o
   0   4   6      719.40      775.14     11.82 o
   1   4   6       76.63       85.07      5.02 o
   2   4   6      278.55      275.84      7.96 o
   3   4   6      318.96      330.68     11.31 o
   4   4   6      567.96      614.88     12.84 o
   5   4   6        0.05        2.26      1.56 o
   6   4   6        0.53        0.81      1.78 o
   7   4   6        0.03        5.15      2.31 o
   8   4   6       26.51       19.22      5.20 o
   9   4   6        8.49        6.08      3.22 o
  10   4   6        3.03        8.08      3.76 o
  11   4   6        5.02        4.74      3.81 o
  12   4   6       42.96       52.44     11.34 o
  13   4   6       20.14       15.15      4.80 o
  14   4   6       24.93       24.71      7.76 o
 -18   5   6        5.67       -6.07     10.51 o
 -17   5   6        1.44       14.26      9.08 o
 -16   5   6       12.04       10.84      6.63 o
 -15   5   6       80.51       89.70     11.55 o
 -14   5   6       31.91       37.86      7.30 o
 -13   5   6       13.19       10.81      4.30 o
 -12   5   6      175.43      198.36     11.49 o
 -11   5   6      446.31      445.33     14.72 o
 -10   5   6       34.55       28.93      4.51 o
  -9   5   6        7.88        7.11      2.83 o
  -8   5   6       25.13       19.80      3.01 o
  -7   5   6       97.52      126.25      8.40 o
  -6   5   6      536.80      557.37     12.67 o
  -5   5   6      185.73      195.29      6.46 o
  -4   5   6       92.18       97.59      6.31 o
  -3   5   6      246.63      243.79      6.47 o
  -2   5   6        8.39        7.00      3.90 o
  -1   5   6      144.05      186.11      7.13 o
   0   5   6       47.39       42.77      3.36 o
   1   5   6       17.35       11.89      1.99 o
   2   5   6      143.43      135.28      9.41 o
   3   5   6      320.75      311.26      8.94 o
   4   5   6       42.68       38.56      3.92 o
   5   5   6      228.12      176.53      8.40 o
   6   5   6       33.63       25.42      6.12 o
   7   5   6       25.20       19.20      3.86 o
   8   5   6        1.91        1.81      3.11 o
   9   5   6        0.32        3.81      3.51 o
  10   5   6       27.54       34.40      5.78 o
  11   5   6       13.80       21.31      4.71 o
  12   5   6        0.23        3.63      3.76 o
  13   5   6      320.20      419.56     18.47 o
 -17   6   6       13.83        7.94     11.57 o
 -16   6   6        0.62        0.25      6.25 o
 -15   6   6       39.48       45.70      8.98 o
 -14   6   6        7.58       20.11      7.91 o
 -13   6   6      119.10      119.47     13.58 o
 -12   6   6        7.79       10.25      4.87 o
 -11   6   6       16.76       17.90      5.82 o
 -10   6   6        7.87        6.87      3.69 o
  -9   6   6      562.99      579.76     15.09 o
  -8   6   6      141.92      144.03      9.33 o
  -7   6   6      533.17      519.70     15.15 o
  -6   6   6      179.56      169.21      9.70 o
  -5   6   6      195.66      198.71      8.36 o
  -4   6   6       65.83       66.29      4.43 o
  -3   6   6        9.09        7.91      1.83 o
  -2   6   6        1.68        0.04      2.72 o
  -1   6   6       64.44       69.49      8.76 o
   0   6   6      714.81      683.17     14.50 o
   1   6   6      250.93      251.44      7.81 o
   2   6   6       78.28       93.66      9.15 o
   3   6   6      185.44      191.81     11.84 o
   4   6   6      111.92      114.68      9.86 o
   5   6   6      328.40      291.80     11.54 o
   6   6   6      278.10      307.65     13.51 o
   7   6   6       30.60       28.42      5.82 o
   8   6   6       68.58       76.25      8.91 o
   9   6   6        0.06        0.86      4.53 o
  10   6   6        0.77       -0.44      5.32 o
  11   6   6       10.22       -0.76      5.81 o
  12   6   6       46.90       45.48     12.37 o
  13   6   6        0.16       -0.55      7.64 o
 -16   7   6        2.16       -4.37      9.74 o
 -15   7   6       21.83       23.01      8.74 o
 -14   7   6        5.65        4.81      5.73 o
 -13   7   6      179.09      238.53     27.08 o
 -12   7   6       49.45       48.19     11.65 o
 -11   7   6       60.87       75.88      9.75 o
 -10   7   6       99.83       79.42      9.05 o
  -9   7   6       20.01       16.57      5.55 o
  -8   7   6      151.70      133.07     11.79 o
  -7   7   6        7.56        4.45      4.01 o
  -6   7   6       87.80       69.84      6.50 o
  -5   7   6      294.66      296.49     10.67 o
  -4   7   6       24.41       24.93      3.07 o
  -3   7   6      101.39       95.50      8.88 o
  -2   7   6      472.57      438.70     16.28 o
  -1   7   6        5.33       10.21      3.54 o
   0   7   6        2.86        1.88      2.90 o
   1   7   6      309.46      332.08      9.17 o
   2   7   6        3.29        0.52      2.47 o
   3   7   6        4.91        7.63      3.14 o
   4   7   6        1.00       -1.81      2.63 o
   5   7   6       20.63       16.67      4.82 o
   6   7   6        0.59        2.97      3.90 o
   7   7   6        0.08        1.32      4.08 o
   8   7   6        1.99        0.03      5.14 o
   9   7   6       41.08       33.80     13.44 o
  10   7   6       38.43       44.81     11.29 o
  11   7   6      443.68      518.54     38.41 o
  12   7   6       10.74        5.25     12.42 o
 -15   8   6       27.09       13.80     15.89 o
 -14   8   6        7.26        2.47      8.09 o
 -13   8   6        9.41       10.68      6.36 o
 -12   8   6        6.88        7.52      5.75 o
 -11   8   6        3.92        3.32      5.02 o
 -10   8   6       32.11       32.27      7.11 o
  -9   8   6       69.33       50.65      8.58 o
  -8   8   6      151.95      152.38     18.49 o
  -7   8   6       87.34      100.71      9.42 o
  -6   8   6       32.57       29.39      7.07 o
  -5   8   6      328.85      366.06     15.64 o
  -4   8   6       13.09       14.09      3.70 o
  -3   8   6      351.35      373.84     25.05 o
  -2   8   6      319.38      353.24     14.46 o
  -1   8   6       18.16       18.52      4.66 o
   0   8   6        9.25        9.43      3.92 o
   1   8   6       40.87       34.53      4.80 o
   2   8   6       26.12       32.54      5.12 o
   3   8   6      123.75      112.89      8.71 o
   4   8   6       95.91      100.15      8.96 o
   5   8   6       10.10        4.47      4.59 o
   6   8   6        0.05        5.02      4.90 o
   7   8   6       42.69       54.89     10.47 o
   8   8   6       10.32       15.55      8.15 o
   9   8   6        1.87       15.45     16.39 o
  10   8   6       92.80      123.01     33.84 o
  11   8   6        2.39        2.70     19.79 o
 -13   9   6        6.60       -0.35      9.22 o
 -12   9   6       77.64       59.13     30.93 o
 -11   9   6        9.44       11.38      6.07 o
 -10   9   6        7.22       14.16      6.95 o
  -9   9   6       15.19       15.76      5.85 o
  -8   9   6      114.72      133.79     14.56 o
  -7   9   6       14.50        7.93      5.12 o
  -6   9   6        2.02        1.82      4.10 o
  -5   9   6        0.71        3.04      6.60 o
  -4   9   6     1115.27     1150.62     29.23 o
  -3   9   6       62.24       70.75     12.02 o
  -2   9   6       56.82       79.77     12.84 o
  -1   9   6        1.89       -0.42      4.99 o
   0   9   6      189.11      162.56     17.53 o
   1   9   6       12.05       17.01      6.56 o
   2   9   6       26.82       19.01      4.58 o
   3   9   6      154.60      167.74     11.57 o
   4   9   6        0.25       -0.97      4.26 o
   5   9   6        4.54        5.60      5.04 o
   6   9   6        0.36        1.91      4.97 o
   7   9   6       49.64       29.61     12.80 o
   8   9   6      133.65      145.15     34.55 o
   9   9   6      157.35      109.03     31.92 o
 -12  10   6        4.29       16.17     13.76 o
 -11  10   6        1.67        6.53     11.99 o
 -10  10   6        3.98        1.96      7.25 o
  -9  10   6       85.10       83.58     10.64 o
  -8  10   6        0.16        3.43      6.28 o
  -7  10   6       38.66       24.65      6.99 o
  -6  10   6       53.48       53.39      8.27 o
  -5  10   6        5.58       12.98      7.54 o
  -4  10   6       41.04       40.25     16.92 o
  -3  10   6      127.64      154.80     18.49 o
  -2  10   6       86.45       76.93     37.31 o
  -1  10   6       76.92       93.47     14.94 o
   0  10   6       23.96       20.70      8.38 o
   1  10   6        0.23        9.72      6.84 o
   2  10   6        0.06        2.90      4.01 o
   3  10   6       32.54       32.15      6.84 o
   4  10   6       19.37       13.45      5.96 o
   5  10   6        1.26        4.14      5.64 o
   6  10   6      365.67      407.24     47.95 o
   7  10   6       29.15        7.95     21.00 o
  -9  11   6        1.83        3.33     12.20 o
  -8  11   6        1.48        4.40     12.20 o
  -7  11   6        0.11        0.28     10.92 o
  -6  11   6      153.26      151.10     16.56 o
  -5  11   6        9.94       17.16      7.93 o
  -4  11   6       25.49        4.17      8.02 o
  -3  11   6        0.70       -3.11      6.44 o
  -2  11   6      107.29      111.04     17.73 o
  -1  11   6       11.59       10.62      7.72 o
   0  11   6      151.61      167.78     19.92 o
   1  11   6        0.71        1.66      7.73 o
   2  11   6        1.91       -1.14     10.00 o
   3  11   6       10.85       16.88     14.40 o
   4  11   6       30.89       15.46     14.26 o
   5  11   6       83.93       75.05     21.71 o
  -5  12   6        1.27       -6.03     11.42 o
  -4  12   6        4.25        3.69     12.91 o
  -3  12   6       23.11        0.07     12.27 o
  -2  12   6       59.50       47.46     17.66 o
  -1  12   6        3.63      -10.36     10.36 o
   0  12   6       77.80      123.15     25.25 o
 -19   0   7       52.98       54.93     16.56 o
 -17   0   7       15.90       13.23      7.12 o
 -15   0   7       54.87       51.08     10.35 o
 -13   0   7      435.09      339.62     34.14 o
 -11   0   7       73.41       77.03      9.08 o
  -9   0   7       22.96       25.78      4.34 o
  -7   0   7      480.36      394.09     11.17 o
  -5   0   7        1.20        1.08      1.77 o
  -3   0   7      298.56      344.40      9.11 o
  -1   0   7      859.88     1036.06     18.47 o
   1   0   7     4307.88     4458.96     59.87 o
   3   0   7       90.53       89.54      5.99 o
   5   0   7      475.02      453.80     14.58 o
   7   0   7       41.91       40.71      6.43 o
   9   0   7       40.85       18.45      7.23 o
  11   0   7       18.23       16.48      8.79 o
  13   0   7       13.19       11.88      8.48 o
 -19   1   7        8.35       19.22      7.88 o
 -18   1   7       45.54       52.40      8.12 o
 -17   1   7       12.41        7.85      4.60 o
 -16   1   7        0.53       -1.54      3.55 o
 -15   1   7        0.73        0.84      3.70 o
 -14   1   7       58.92       61.67     10.67 o
 -13   1   7       16.93       13.45      3.84 o
 -12   1   7      120.61      104.12     10.71 o
 -11   1   7      108.32       91.36      6.12 o
 -10   1   7      118.23      120.57      5.87 o
  -9   1   7      368.92      403.41     10.30 o
  -8   1   7        3.76        3.03      1.53 o
  -7   1   7        0.00       -0.41      1.27 o
  -6   1   7      103.82      133.69      6.20 o
  -5   1   7      285.89      342.55      7.75 o
  -4   1   7      210.64      229.10      8.34 o
  -3   1   7     1664.90     1860.09     22.09 o
  -2   1   7     2842.35     3056.08     32.63 o
  -1   1   7      772.84      851.58     13.11 o
   0   1   7      782.23      800.69     13.28 o
   1   1   7       82.44       69.04      4.25 o
   2   1   7     1089.64      997.13     15.22 o
   3   1   7        3.68        2.14      1.91 o
   4   1   7       73.56       72.68      5.32 o
   5   1   7      627.43      628.69     14.24 o
   6   1   7      829.78      852.86     23.50 o
   7   1   7      590.04      591.88     15.81 o
   8   1   7       33.08       31.13      4.57 o
   9   1   7      103.51      104.25     12.90 o
  10   1   7        5.84        7.13      3.63 o
  11   1   7        7.20        3.95      3.66 o
  12   1   7        6.66        8.19      5.37 o
  13   1   7        0.75        3.09      5.33 o
  14   1   7       41.44       45.31      9.16 o
 -19   2   7        5.43       10.48      8.34 o
 -18   2   7        3.08        1.46      6.68 o
 -17   2   7        0.27        1.72      6.09 o
 -16   2   7      151.58      115.68     14.31 o
 -15   2   7      121.09      120.08     11.06 o
 -14   2   7       13.33        5.21      3.77 o
 -13   2   7       23.97       16.35      5.35 o
 -12   2   7      948.62      930.60     21.04 o
 -11   2   7       62.74       44.11      5.22 o
 -10   2   7        6.64        8.38      2.70 o
  -9   2   7        0.24        1.33      2.22 o
  -8   2   7      454.94      486.00     11.74 o
  -7   2   7        0.62       -0.31      1.56 o
  -6   2   7        0.02        0.54      1.33 o
  -5   2   7        0.03       -0.34      1.22 o
  -4   2   7      883.61      916.86     13.35 o
  -3   2   7      449.21      532.50      8.92 o
  -2   2   7        0.01        1.71      1.13 o
  -1   2   7       77.75       74.57      3.93 o
   0   2   7        2.33        1.40      1.28 o
   1   2   7     1099.45     1156.55     17.42 o
   2   2   7     1821.99     1979.39     23.27 o
   3   2   7      505.11      519.73     10.69 o
   4   2   7        2.47        2.15      1.90 o
   5   2   7       44.04       44.03      4.93 o
   6   2   7      148.61      142.39      8.29 o
   7   2   7      151.46      144.49      9.67 o
   8   2   7      139.35      148.63      9.56 o
   9   2   7        5.54       -2.81      2.81 o
  10   2   7       53.04       54.18      6.95 o
  11   2   7       26.19       26.17      5.72 o
  12   2   7        1.79        1.47      4.64 o
  13   2   7        5.23        3.10      4.83 o
  14   2   7        7.22        4.30      5.94 o
 -19   3   7       19.73       22.53     10.46 o
 -18   3   7      105.79      124.73     15.18 o
 -17   3   7        9.86       13.81      7.47 o
 -16   3   7       39.27       27.12      7.00 o
 -15   3   7       81.13       67.26     12.68 o
 -14   3   7       29.31       36.31      8.43 o
 -13   3   7       62.32       47.58      6.67 o
 -12   3   7       40.59       39.91      8.59 o
 -11   3   7      136.83      139.29      8.84 o
 -10   3   7        0.71        3.63      2.64 o
  -9   3   7       91.51      101.63      7.04 o
  -8   3   7       29.72       36.40      4.47 o
  -7   3   7       34.99       40.19      5.53 o
  -6   3   7       14.72        9.77      2.06 o
  -5   3   7     1254.38     1320.61     17.92 o
  -4   3   7      801.96      851.98     15.15 o
  -3   3   7        1.01        0.50      1.11 o
  -2   3   7      689.81      633.82     10.26 o
  -1   3   7       69.04       73.55      3.60 o
   0   3   7        9.87        9.08      2.46 o
   1   3   7       37.83       29.94      2.57 o
   2   3   7     1105.73     1037.82     13.82 o
   3   3   7      538.58      543.82     10.19 o
   4   3   7      382.32      352.08     15.79 o
   5   3   7      335.42      321.74     11.85 o
   6   3   7       29.18       25.73      4.46 o
   7   3   7      195.41      174.29      9.91 o
   8   3   7       23.62       17.32      4.52 o
   9   3   7       14.99       21.52      4.72 o
  10   3   7        3.60        4.59      3.91 o
  11   3   7        1.96        1.34      4.24 o
  12   3   7       12.55        3.00      4.50 o
  13   3   7        2.60        6.32      4.90 o
  14   3   7       24.61       30.09      6.86 o
 -18   4   7        0.58        8.32      9.53 o
 -17   4   7      115.96      127.96     19.68 o
 -16   4   7        0.02       -0.16      5.92 o
 -15   4   7       65.46       85.88     10.19 o
 -14   4   7        0.68        5.93      4.30 o
 -13   4   7       14.56       20.94      4.99 o
 -12   4   7        0.26        0.22      3.01 o
 -11   4   7        0.78        4.80      2.94 o
 -10   4   7      337.69      272.90     11.51 o
  -9   4   7        1.19       -0.17      2.26 o
  -8   4   7        0.01        3.13      2.35 o
  -7   4   7       16.65       15.38      3.00 o
  -6   4   7        0.98        1.87      1.76 o
  -5   4   7      124.12      151.59      7.14 o
  -4   4   7      421.57      401.75      8.67 o
  -3   4   7      228.06      253.22      6.70 o
  -2   4   7      211.64      204.97      5.21 o
  -1   4   7      413.42      400.79      8.12 o
   0   4   7        0.11        0.38      1.48 o
   1   4   7        0.81        3.20      1.88 o
   2   4   7      702.76      624.97     13.85 o
   3   4   7        0.48       -0.98      1.61 o
   4   4   7      116.41      124.37      7.29 o
   5   4   7      118.38      116.23      5.76 o
   6   4   7       35.85       26.66      3.64 o
   7   4   7       13.90       12.65      3.33 o
   8   4   7       57.44       67.31      6.63 o
   9   4   7      126.88      150.12      9.65 o
  10   4   7       85.55       84.38     12.15 o
  11   4   7       14.20       13.48      4.69 o
  12   4   7        3.09        0.59      4.00 o
  13   4   7        7.50        3.91      4.69 o
 -18   5   7       14.22       26.28     14.95 o
 -17   5   7        0.09       -6.74      8.04 o
 -16   5   7       20.98        8.47      7.56 o
 -15   5   7        0.12        3.08      4.70 o
 -14   5   7      107.45      138.75     11.61 o
 -13   5   7      389.08      404.79     17.63 o
 -12   5   7      306.69      333.73     14.32 o
 -11   5   7        6.14        5.10      3.19 o
 -10   5   7      214.29      214.29     10.72 o
  -9   5   7        5.69        7.97      3.54 o
  -8   5   7      274.50      271.85     10.30 o
  -7   5   7      235.85      212.01      9.17 o
  -6   5   7      166.14      160.80      6.98 o
  -5   5   7        0.85        0.07      1.54 o
  -4   5   7       23.98       27.96      3.71 o
  -3   5   7      561.66      548.10     10.92 o
  -2   5   7       68.81       68.53      3.83 o
  -1   5   7      351.06      372.94      9.47 o
   0   5   7     1201.76     1167.01     18.76 o
   1   5   7      154.79      152.06     10.35 o
   2   5   7      513.27      509.05     12.14 o
   3   5   7        2.53        2.49      2.00 o
   4   5   7       90.88       76.41      5.40 o
   5   5   7        0.06       -0.38      2.27 o
   6   5   7        0.99        3.03      2.43 o
   7   5   7        0.36        0.79      2.92 o
   8   5   7        5.20        6.98      3.91 o
   9   5   7        2.59        4.73      3.99 o
  10   5   7        0.35        4.84      4.22 o
  11   5   7        0.47        3.49      4.31 o
  12   5   7      140.01      171.62     13.01 o
  13   5   7      414.23      515.32     23.73 o
 -17   6   7       55.48       42.71     16.05 o
 -16   6   7        5.11        4.94      6.86 o
 -15   6   7        1.68        1.68      6.04 o
 -14   6   7        8.37        7.99      6.25 o
 -13   6   7      105.34      113.22     15.83 o
 -12   6   7       35.92       31.92      7.01 o
 -11   6   7       67.88       78.78      9.70 o
 -10   6   7       49.95       45.51      6.31 o
  -9   6   7        1.02        1.82      2.41 o
  -8   6   7      704.64      642.04     17.81 o
  -7   6   7       13.51       22.76      8.59 o
  -6   6   7      266.48      244.60     12.67 o
  -5   6   7       40.66       42.43      5.62 o
  -4   6   7      157.82      149.65     11.69 o
  -3   6   7       80.74       86.03      5.19 o
  -2   6   7       32.41       35.48      5.74 o
  -1   6   7     1655.35     1629.84     35.81 o
   0   6   7      617.24      614.39     14.40 o
   1   6   7       47.21       38.42      2.92 o
   2   6   7       69.02       69.52      6.23 o
   3   6   7      135.02      130.78      6.40 o
   4   6   7       78.55       72.19      5.47 o
   5   6   7       37.28       37.27      5.14 o
   6   6   7      214.83      251.84     17.82 o
   7   6   7        0.01        1.09      3.14 o
   8   6   7       20.59       13.21      4.14 o
   9   6   7        0.60        0.64      5.10 o
  10   6   7      147.36      174.10     16.12 o
  11   6   7        8.63       -1.63      6.27 o
  12   6   7       43.50       34.39     17.91 o
 -16   7   7        1.19        3.53      9.59 o
 -15   7   7        3.57       15.42     10.15 o
 -14   7   7      105.38       80.83     17.38 o
 -13   7   7       26.45       24.19      8.17 o
 -12   7   7      107.90      127.50     16.09 o
 -11   7   7       88.83       98.22     10.65 o
 -10   7   7      229.69      243.37     21.27 o
  -9   7   7       57.04       72.09      9.56 o
  -8   7   7       96.54       59.75      8.37 o
  -7   7   7        7.15        2.70      3.02 o
  -6   7   7      474.21      450.31     23.51 o
  -5   7   7       22.01       14.85      3.48 o
  -4   7   7        4.39        5.30      2.04 o
  -3   7   7       31.70       33.71      7.05 o
  -2   7   7     1945.24     1954.42     41.67 o
  -1   7   7      504.01      517.49     18.60 o
   0   7   7       51.09       56.26      3.75 o
   1   7   7       86.06       80.93      7.62 o
   2   7   7      173.95      160.57      8.98 o
   3   7   7        8.55        3.63      3.01 o
   4   7   7       34.26       28.36      4.94 o
   5   7   7       14.06       12.14      4.00 o
   6   7   7       13.89       13.43      5.68 o
   7   7   7       18.73       17.60      5.54 o
   8   7   7        0.54        3.23      5.31 o
   9   7   7       22.19       16.58     10.47 o
  10   7   7      189.92      260.46     28.65 o
  11   7   7       88.33      100.78     20.28 o
 -15   8   7       33.44       55.62     19.44 o
 -14   8   7       15.03       13.97     13.41 o
 -13   8   7        6.14       15.63      6.90 o
 -12   8   7       54.84       96.75     12.85 o
 -11   8   7       98.55       89.06     11.74 o
 -10   8   7       11.82        6.81      5.40 o
  -9   8   7        3.82        1.45      3.81 o
  -8   8   7        3.16        0.61      3.59 o
  -7   8   7      119.18      119.08     12.81 o
  -6   8   7       36.92       34.94      6.20 o
  -5   8   7       29.87       28.60      4.81 o
  -4   8   7      556.83      622.07     25.17 o
  -3   8   7      129.36      131.62     13.71 o
  -2   8   7      137.58      139.09     10.44 o
  -1   8   7        5.45        3.43      3.67 o
   0   8   7        1.10        2.84      3.57 o
   1   8   7        1.03        0.60      2.46 o
   2   8   7       14.03       12.05      3.57 o
   3   8   7       77.75       67.98      6.75 o
   4   8   7        1.51        0.74      3.81 o
   5   8   7       81.59       80.66     13.53 o
   6   8   7       52.22       60.22     11.19 o
   7   8   7       17.81        9.62      6.85 o
   8   8   7      624.32      735.25     40.31 o
   9   8   7       17.10       -1.70     16.60 o
  10   8   7        6.40       17.17     21.28 o
 -13   9   7        0.01        2.62      9.93 o
 -12   9   7        4.78        3.19      7.65 o
 -11   9   7       86.23       92.20     12.50 o
 -10   9   7       71.96       63.95      9.09 o
  -9   9   7        3.42       10.14      5.30 o
  -8   9   7        8.70       10.68      4.80 o
  -7   9   7       47.35       50.73      8.14 o
  -6   9   7      119.77      106.33     14.59 o
  -5   9   7       71.52       69.53      8.83 o
  -4   9   7      233.58      236.34     21.09 o
  -3   9   7        1.05       -4.63      4.63 o
  -2   9   7        4.14        4.42      6.63 o
  -1   9   7       57.93       65.48     35.75 o
   0   9   7        4.52       -1.36      4.35 o
   1   9   7       84.26       64.43     17.79 o
   2   9   7       66.34       52.72      6.27 o
   3   9   7      252.75      278.05     13.44 o
   4   9   7        2.45        5.49      4.36 o
   5   9   7        3.57        7.08      4.99 o
   6   9   7        0.84        7.25      5.45 o
   7   9   7       30.42       21.47     13.29 o
   8   9   7      151.60      122.44     34.05 o
 -11  10   7        0.53        0.64     10.07 o
 -10  10   7        0.16       -8.44      8.44 o
  -9  10   7       62.35       59.69     10.63 o
  -8  10   7       54.05       60.27      9.90 o
  -7  10   7      143.87      147.35     12.78 o
  -6  10   7        0.04       -0.73      4.37 o
  -5  10   7      266.64      292.84     81.79 o
  -4  10   7      105.64       83.89     14.60 o
  -3  10   7       40.60       21.90      9.30 o
  -2  10   7       25.59       25.76      9.33 o
  -1  10   7       14.19        6.83      9.40 o
   0  10   7       44.44       31.46     12.84 o
   1  10   7        2.08        4.20      7.00 o
   2  10   7        2.01       -1.07      6.69 o
   3  10   7        1.27       -0.69      4.18 o
   4  10   7       15.65        7.72      5.89 o
   5  10   7        0.81       -2.64     13.11 o
   6  10   7       38.13       39.36     13.59 o
   7  10   7        0.01       27.88     24.33 o
  -9  11   7       72.68       77.68     21.78 o
  -8  11   7      190.37      224.95     32.49 o
  -7  11   7        9.55        1.21     10.92 o
  -6  11   7      417.53      449.47     42.28 o
  -5  11   7       27.08       14.76     13.19 o
  -4  11   7        0.68       11.14      9.43 o
  -3  11   7        0.03       -0.26      6.81 o
  -2  11   7       89.04      101.09     16.78 o
  -1  11   7        1.30        1.37      7.07 o
   0  11   7        0.20       14.33     12.41 o
   1  11   7       15.29       -1.92     12.27 o
   2  11   7       62.21       84.35     21.78 o
   3  11   7        4.77       11.14     12.34 o
   4  11   7        0.44       -6.24     10.57 o
 -18   0   8       41.70       25.82      9.22 o
 -16   0   8       19.71       22.15      8.08 o
 -14   0   8      200.89      177.49     16.39 o
 -12   0   8      259.26      291.80     17.06 o
 -10   0   8      396.72      432.10     24.06 o
  -8   0   8      653.66      696.42     18.05 o
  -6   0   8       14.62       14.10      2.77 o
  -4   0   8        7.37        6.57      2.05 o
  -2   0   8     1861.78     2091.72     36.47 o
   0   0   8       34.82       13.16      2.52 o
   2   0   8      366.25      351.67     10.63 o
   4   0   8      154.12      147.86      8.67 o
   6   0   8      154.99      164.40     15.64 o
   8   0   8        0.01        3.30      4.84 o
  10   0   8       97.61       98.63     21.85 o
  12   0   8        4.66       -1.13      8.03 o
  14   0   8        0.01        6.50      8.95 o
 -19   1   8        4.27       14.49      7.61 o
 -18   1   8       50.07       71.47     23.42 o
 -17   1   8        1.49       11.90      4.76 o
 -16   1   8       65.32       64.31      8.34 o
 -15   1   8        7.83        5.06      3.50 o
 -14   1   8       10.67        4.37      3.27 o
 -13   1   8       50.06       46.23      5.64 o
 -12   1   8      329.91      292.18     13.52 o
 -11   1   8       10.22        7.66      2.57 o
 -10   1   8       36.60       27.60      3.99 o
  -9   1   8     1181.55     1155.33     18.83 o
  -8   1   8      633.98      596.33     14.70 o
  -7   1   8      227.15      232.00      8.33 o
  -6   1   8        2.20       -0.42      1.46 o
  -5   1   8      140.73      110.52      5.35 o
  -4   1   8       35.13       46.47      3.41 o
  -3   1   8     1502.18     1654.89     23.20 o
  -2   1   8       91.82      111.26      4.87 o
  -1   1   8      378.83      449.17      9.15 o
   0   1   8      464.27      539.18     10.40 o
   1   1   8       21.14       25.31      3.01 o
   2   1   8        1.41        0.32      1.62 o
   3   1   8       84.94       87.06      5.98 o
   4   1   8     2852.36     2806.09     37.93 o
   5   1   8     1271.52     1291.01     22.72 o
   6   1   8        3.46        1.73      2.55 o
   7   1   8      190.19      206.83     10.46 o
   8   1   8      388.03      418.73     15.46 o
   9   1   8       54.70       69.04      7.68 o
  10   1   8       17.80       11.66      4.33 o
  11   1   8       16.16       24.25      6.30 o
  12   1   8        0.75        3.36      5.93 o
  13   1   8        0.27        5.11      5.65 o
  14   1   8        2.56        1.45      6.59 o
 -19   2   8       24.10       18.65      8.98 o
 -18   2   8        9.02       10.45      8.72 o
 -17   2   8       47.68       34.92      9.94 o
 -16   2   8        0.15       -3.15      5.49 o
 -15   2   8      315.28      300.99     23.72 o
 -14   2   8        1.97        1.00      4.05 o
 -13   2   8       11.13       11.53      4.39 o
 -12   2   8      147.93       92.56      8.44 o
 -11   2   8      468.45      415.94     13.23 o
 -10   2   8       10.86       19.04      3.69 o
  -9   2   8       42.57       55.60      6.57 o
  -8   2   8        0.72        4.24      2.21 o
  -7   2   8       14.23       10.48      2.85 o
  -6   2   8      566.15      596.23     10.75 o
  -5   2   8      448.60      380.00      7.67 o
  -4   2   8      155.33      160.45      5.41 o
  -3   2   8       85.87       98.84      3.68 o
  -2   2   8      131.72      117.44      4.11 o
  -1   2   8      682.29      692.47     10.54 o
   0   2   8      163.93      137.35      6.30 o
   1   2   8        3.74        1.06      1.67 o
   2   2   8      826.65      830.43     14.33 o
   3   2   8       22.23       24.06      3.09 o
   4   2   8      497.39      513.52     12.17 o
   5   2   8      165.17      180.32      9.03 o
   6   2   8       54.13       47.25      6.05 o
   7   2   8        1.28        2.31      3.13 o
   8   2   8        9.31        6.54      3.59 o
   9   2   8        1.09        4.09      3.64 o
  10   2   8        7.05        5.35      3.96 o
  11   2   8       46.29       45.03      9.08 o
  12   2   8       35.09       28.56      7.20 o
  13   2   8       13.97       26.66      9.58 o
 -19   3   8        0.14       -7.65      7.65 o
 -18   3   8       19.69        8.05      9.14 o
 -17   3   8      163.26      195.89     24.55 o
 -16   3   8      109.80      115.05     13.08 o
 -15   3   8       27.80       17.70      6.57 o
 -14   3   8        0.74        1.53      4.30 o
 -13   3   8        6.73       12.35      4.36 o
 -12   3   8       82.95       66.83      7.23 o
 -11   3   8      202.30      210.87     16.27 o
 -10   3   8     1119.15     1059.08     22.10 o
  -9   3   8      233.47      220.62      9.82 o
  -8   3   8      183.36      208.14      8.59 o
  -7   3   8       66.84       71.01      5.06 o
  -6   3   8      556.36      594.14     11.73 o
  -5   3   8       98.60       99.87      4.71 o
  -4   3   8       66.25       89.06      4.21 o
  -3   3   8      128.70      120.54      5.64 o
  -2   3   8       26.43       29.43      2.77 o
  -1   3   8      204.53      203.22      6.08 o
   0   3   8      602.99      606.58     16.67 o
   1   3   8      375.60      397.16      9.15 o
   2   3   8     2931.46     2923.73     37.65 o
   3   3   8     1008.74      977.61     18.08 o
   4   3   8     1255.44     1213.89     24.05 o
   5   3   8       72.78       70.69      6.92 o
   6   3   8      203.46      185.58     10.73 o
   7   3   8       51.51       48.99      5.26 o
   8   3   8      473.94      530.36     22.44 o
   9   3   8      408.70      443.58     16.57 o
  10   3   8      116.18      122.66     10.24 o
  11   3   8       38.43       24.32      5.89 o
  12   3   8       53.14       46.83      7.37 o
  13   3   8       11.73        4.60      5.32 o
 -18   4   8        0.05        2.99      8.48 o
 -17   4   8       98.87      106.16     13.57 o
 -16   4   8        5.15        5.63      9.47 o
 -15   4   8        0.08        4.26      5.22 o
 -14   4   8        0.38        6.38      4.34 o
 -13   4   8        0.53        3.60      3.96 o
 -12   4   8       21.40       15.98      4.85 o
 -11   4   8       14.30       10.36      3.40 o
 -10   4   8     1010.69      950.03     21.14 o
  -9   4   8      796.04      698.51     21.49 o
  -8   4   8        0.18        1.84      2.26 o
  -7   4   8        9.27        2.81      2.15 o
  -6   4   8      102.31      122.28      6.64 o
  -5   4   8        1.95       -0.91      1.68 o
  -4   4   8      113.21      108.83      5.18 o
  -3   4   8      152.34      167.97      5.97 o
  -2   4   8      249.07      258.74      6.93 o
  -1   4   8       33.04       30.87      4.37 o
   0   4   8     1273.96     1275.65     19.26 o
   1   4   8     1025.01      983.86     29.66 o
   2   4   8      817.44      812.57     16.98 o
   3   4   8      434.37      446.31     13.85 o
   4   4   8      196.83      204.69     11.34 o
   5   4   8      547.02      533.70     12.94 o
   6   4   8       25.83       24.67      3.73 o
   7   4   8        6.41        4.70      2.75 o
   8   4   8        5.52        4.78      3.11 o
   9   4   8        2.64        2.19      3.15 o
  10   4   8        6.12        9.52      4.03 o
  11   4   8        0.76        3.38      3.90 o
  12   4   8      329.69      388.56     16.72 o
  13   4   8       67.17       63.60      8.80 o
 -18   5   8        0.01       -2.28     10.96 o
 -17   5   8        0.80       11.24      8.79 o
 -16   5   8       22.58       20.77      7.43 o
 -15   5   8       75.55       76.03      9.44 o
 -14   5   8      223.35      277.03     24.42 o
 -13   5   8        5.43        7.80      4.24 o
 -12   5   8      319.37      300.71     20.42 o
 -11   5   8        6.04        4.00      3.23 o
 -10   5   8       79.32       67.26      7.19 o
  -9   5   8        7.19        8.99      2.95 o
  -8   5   8      238.14      245.98     12.15 o
  -7   5   8        3.26        4.44      2.27 o
  -6   5   8        3.13        7.88      2.43 o
  -5   5   8        3.19        1.65      1.88 o
  -4   5   8      280.84      278.08      8.44 o
  -3   5   8      279.84      271.18      9.52 o
  -2   5   8       14.07       13.14      2.55 o
  -1   5   8       98.49      107.14      5.55 o
   0   5   8     2931.24     2998.22     39.00 o
   1   5   8      657.27      639.17     14.68 o
   2   5   8      317.70      323.17      9.68 o
   3   5   8        2.37        2.49      2.21 o
   4   5   8      114.15      108.76      7.30 o
   5   5   8       24.17       25.93      4.56 o
   6   5   8        3.84       -0.66      2.66 o
   7   5   8        3.87        3.33      3.78 o
   8   5   8        0.92        5.60      3.91 o
   9   5   8       91.65       97.86     13.57 o
  10   5   8      185.62      201.41     13.65 o
  11   5   8      139.82      159.68     12.43 o
  12   5   8      214.40      268.83     25.07 o
 -17   6   8        0.04       -4.15     11.37 o
 -16   6   8       20.39       23.86      8.22 o
 -15   6   8       24.30       18.32      6.86 o
 -14   6   8       14.29       13.68      6.52 o
 -13   6   8        0.00        8.78      4.69 o
 -12   6   8      128.74      140.24     11.42 o
 -11   6   8        6.80        7.10      3.15 o
 -10   6   8       27.47       24.43      4.37 o
  -9   6   8        1.02        1.01      2.96 o
  -8   6   8      259.01      228.76     10.55 o
  -7   6   8       83.40       54.64      6.60 o
  -6   6   8       32.50       35.78      4.49 o
  -5   6   8        0.02       -1.37      2.51 o
  -4   6   8       29.46       28.39      3.90 o
  -3   6   8       58.56       63.19      4.00 o
  -2   6   8      858.04      877.35     18.42 o
  -1   6   8      379.75      356.49      8.10 o
   0   6   8      502.62      510.94     20.73 o
   1   6   8        0.65        2.35      1.95 o
   2   6   8        7.34        9.80      2.60 o
   3   6   8       98.11       99.32      6.09 o
   4   6   8        6.83        2.55      2.34 o
   5   6   8       22.11       22.69      4.11 o
   6   6   8        1.41        4.73      3.27 o
   7   6   8      202.10      237.59     12.13 o
   8   6   8        2.28        0.89      3.80 o
   9   6   8       19.77        8.76      4.91 o
  10   6   8      222.26      235.31     18.65 o
  11   6   8       43.39       20.88     10.92 o
 -16   7   8       11.78       10.83      9.90 o
 -15   7   8        0.69        0.89      9.48 o
 -14   7   8      444.57      532.54     34.86 o
 -13   7   8        6.57        8.01      6.33 o
 -12   7   8       40.12       28.63      6.67 o
 -11   7   8       37.30       36.13     13.97 o
 -10   7   8       20.44       26.96      7.19 o
  -9   7   8       21.68       18.94      5.64 o
  -8   7   8       17.08       13.36      5.08 o
  -7   7   8        0.78       -0.41      2.63 o
  -6   7   8       29.60       24.36      5.28 o
  -5   7   8        0.77        0.62      2.63 o
  -4   7   8      242.37      259.88      8.12 o
  -3   7   8       35.46       28.43      7.34 o
  -2   7   8      449.29      481.75     18.86 o
  -1   7   8      149.08      162.04     12.33 o
   0   7   8        0.05        1.67      1.98 o
   1   7   8        6.13        1.89      2.73 o
   2   7   8        0.73       -1.79      2.40 o
   3   7   8        3.83        1.41      3.07 o
   4   7   8       39.96       43.55      6.14 o
   5   7   8       86.24      102.82      9.44 o
   6   7   8       44.31       52.98      8.07 o
   7   7   8        1.12        3.26      5.22 o
   8   7   8        3.69       -0.50      5.52 o
   9   7   8       38.40       44.14     13.39 o
  10   7   8      137.05      194.58     21.38 o
 -15   8   8        1.16       -0.64     12.20 o
 -14   8   8       50.51       47.17     18.16 o
 -13   8   8        1.49        4.59      5.69 o
 -12   8   8        8.69        9.95      6.11 o
 -11   8   8       30.13       19.38      7.39 o
 -10   8   8        4.02        3.73      4.23 o
  -9   8   8       64.06       61.43      8.41 o
  -8   8   8        0.13        0.36      3.54 o
  -7   8   8       99.20       91.92      9.70 o
  -6   8   8      281.91      282.11     14.37 o
  -5   8   8      439.00      409.87     13.65 o
  -4   8   8       36.29       44.51      7.66 o
  -3   8   8      338.90      363.79     29.79 o
  -2   8   8       44.57       28.73      6.02 o
  -1   8   8       47.81       53.02      7.40 o
   0   8   8        0.34        4.86      3.91 o
   1   8   8      164.23      178.48      9.07 o
   2   8   8        3.71        6.41      3.36 o
   3   8   8        0.23        1.96      3.47 o
   4   8   8        2.85        2.26      3.63 o
   5   8   8        3.27        8.42      4.71 o
   6   8   8       10.76       12.78      9.14 o
   7   8   8      175.73      157.72     29.94 o
   8   8   8       21.09       27.45     21.71 o
   9   8   8        8.91        1.35     12.29 o
 -13   9   8        7.07       30.50     15.68 o
 -12   9   8        0.70        0.64      6.40 o
 -11   9   8       34.44       26.76      7.43 o
 -10   9   8       63.00       72.89     17.27 o
  -9   9   8       57.31       56.11      8.58 o
  -8   9   8       91.74      104.53     15.51 o
  -7   9   8        8.54        4.03      4.63 o
  -6   9   8      143.60      138.16     10.54 o
  -5   9   8       20.65       13.58      6.35 o
  -4   9   8      814.63      877.72     53.91 o
  -3   9   8      248.82      282.84     23.69 o
  -2   9   8        5.33        6.78      6.87 o
  -1   9   8        5.27        0.04      4.36 o
   0   9   8      174.31      176.05     22.39 o
   1   9   8        1.37        7.49      5.16 o
   2   9   8       26.68       26.92      5.98 o
   3   9   8       29.88       38.05      6.47 o
   4   9   8      128.20      135.30     13.81 o
   5   9   8        0.76        0.47      4.98 o
   6   9   8        7.89       12.41     19.01 o
   7   9   8       18.97       81.44     29.94 o
   8   9   8      122.86      207.07     44.55 o
 -11  10   8       18.04       24.26     14.05 o
 -10  10   8        0.68        8.30     10.78 o
  -9  10   8        0.07        8.68      8.86 o
  -8  10   8        0.03        2.04      5.25 o
  -7  10   8      117.85      110.04     11.66 o
  -6  10   8       12.82        9.09      8.77 o
  -5  10   8       17.32       11.65      8.19 o
  -4  10   8       25.72       15.51     23.45 o
  -3  10   8      163.54      192.81     54.84 o
  -2  10   8        4.12        4.99      7.35 o
  -1  10   8        5.32        3.10      6.51 o
   0  10   8       26.75       28.63     10.16 o
   1  10   8       11.31        4.24      7.65 o
   2  10   8        0.00        8.59      7.68 o
   3  10   8        9.33        5.91      4.57 o
   4  10   8        3.53       -4.65      6.05 o
   5  10   8      213.91      292.82     29.33 o
   6  10   8       37.31       30.29     23.62 o
  -8  11   8        1.31        8.80     11.70 o
  -7  11   8       92.27       88.11     22.63 o
  -6  11   8      210.96      203.95     31.28 o
  -5  11   8       87.06       65.76     20.71 o
  -4  11   8        0.73        5.96     10.85 o
  -3  11   8       13.50       44.05     17.17 o
  -2  11   8       11.88        1.28     11.42 o
  -1  11   8       27.12       44.98     17.52 o
   0  11   8       12.37        4.75     11.28 o
   1  11   8       50.55       43.06     16.53 o
   2  11   8       23.59       22.91     14.05 o
   3  11   8        0.73        2.77     11.49 o
 -19   0   9       41.09       47.05     12.45 o
 -17   0   9      112.32      100.32     18.48 o
 -15   0   9      358.62      314.32     20.48 o
 -13   0   9      573.66      463.55     22.01 o
 -11   0   9       46.64       42.64      6.60 o
  -9   0   9       91.16       86.16      8.04 o
  -7   0   9       98.32       88.21      6.75 o
  -5   0   9      304.69      286.40      9.18 o
  -3   0   9      228.87      197.34      7.36 o
  -1   0   9       12.68       16.81      4.17 o
   1   0   9     1263.19     1315.96     26.48 o
   3   0   9      150.02      154.14      8.73 o
   5   0   9      383.51      403.11     14.51 o
   7   0   9        0.34        4.36      6.42 o
   9   0   9       72.44       34.01     14.86 o
  11   0   9       19.11       36.97     19.90 o
  13   0   9        2.59       -6.51     10.02 o
 -19   1   9       70.65       68.31     12.11 o
 -18   1   9        1.08       -4.50      5.22 o
 -17   1   9       19.17       15.34      6.99 o
 -16   1   9       55.90       63.69     10.39 o
 -15   1   9       70.82       50.43      6.32 o
 -14   1   9      297.85      258.72     11.19 o
 -13   1   9       39.02       48.15      6.87 o
 -12   1   9      135.77      103.29      6.60 o
 -11   1   9      100.08       90.98      9.32 o
 -10   1   9      162.96      131.76     10.43 o
  -9   1   9     1046.48     1048.46     23.18 o
  -8   1   9     1156.66     1112.98     21.81 o
  -7   1   9     2417.00     2298.18     28.88 o
  -6   1   9     1446.88     1371.35     19.74 o
  -5   1   9      512.60      487.98     10.78 o
  -4   1   9      267.68      286.28     10.18 o
  -3   1   9        0.49       -1.33      1.33 o
  -2   1   9      271.92      298.54      8.20 o
  -1   1   9      576.55      567.66     11.69 o
   0   1   9       53.46       69.85      6.00 o
   1   1   9        0.47       -0.24      1.89 o
   2   1   9      296.42      280.05      8.60 o
   3   1   9      464.82      468.89     11.00 o
   4   1   9      858.63      832.48     16.50 o
   5   1   9     1552.84     1601.79     25.56 o
   6   1   9     2305.64     2460.83     40.05 o
   7   1   9     1436.79     1531.09     36.17 o
   8   1   9      445.29      495.43     22.67 o
   9   1   9        6.67        8.13      4.10 o
  10   1   9       49.65       57.79     11.81 o
  11   1   9        8.11       20.41      7.35 o
  12   1   9       74.07       74.92     11.07 o
  13   1   9        7.49       -0.92      6.86 o
 -19   2   9        0.82       -3.02      6.95 o
 -18   2   9       19.33        6.57      7.66 o
 -17   2   9       42.11       28.11      8.99 o
 -16   2   9      311.60      335.74     22.52 o
 -15   2   9        5.05        7.12      5.17 o
 -14   2   9        0.02        1.71      4.41 o
 -13   2   9        2.01       -1.44      2.92 o
 -12   2   9       15.67       13.22      4.61 o
 -11   2   9      150.23      129.37     13.67 o
 -10   2   9       36.67       37.95      5.42 o
  -9   2   9       98.36      104.63     11.25 o
  -8   2   9      742.11      749.06     19.49 o
  -7   2   9      352.24      363.82     11.05 o
  -6   2   9       32.91       23.56      2.77 o
  -5   2   9        0.78        1.71      1.64 o
  -4   2   9      159.40      137.79      4.83 o
  -3   2   9        3.10        2.43      1.35 o
  -2   2   9       30.28       34.26      2.81 o
  -1   2   9       38.02       41.57      3.30 o
   0   2   9      241.94      241.87      8.23 o
   1   2   9       27.19       23.51      3.15 o
   2   2   9     1096.59     1102.12     17.71 o
   3   2   9      766.76      759.24     15.34 o
   4   2   9      734.18      708.57     20.45 o
   5   2   9       20.35       18.54      3.47 o
   6   2   9      210.95      236.50     15.26 o
   7   2   9       14.87       10.53      3.83 o
   8   2   9       13.11        9.21      3.98 o
   9   2   9        3.40        1.98      3.31 o
  10   2   9        0.49        0.59      4.06 o
  11   2   9      126.05      172.40     13.74 o
  12   2   9        1.41        2.77      5.21 o
  13   2   9        3.92        4.51      6.59 o
 -19   3   9        0.56       -3.81      8.13 o
 -18   3   9       12.11       15.61      8.69 o
 -17   3   9        0.00        3.29      7.20 o
 -16   3   9        1.80        4.16      5.56 o
 -15   3   9       27.07       23.45      6.96 o
 -14   3   9        1.49        4.60      6.47 o
 -13   3   9      209.63      225.71     15.17 o
 -12   3   9      653.47      627.42     21.70 o
 -11   3   9      139.09      131.04      9.46 o
 -10   3   9      169.73      212.57     11.04 o
  -9   3   9      329.44      304.98     11.75 o
  -8   3   9      233.95      214.39      8.76 o
  -7   3   9       23.40       18.24      2.91 o
  -6   3   9       53.84       59.73      5.08 o
  -5   3   9      289.92      287.10      7.90 o
  -4   3   9      406.61      406.47      8.63 o
  -3   3   9      468.23      438.25     12.25 o
  -2   3   9        1.92        1.21      1.53 o
  -1   3   9      153.84      160.78      8.16 o
   0   3   9      172.64      176.75      6.76 o
   1   3   9       68.03       60.13      6.37 o
   2   3   9      397.09      360.93      9.66 o
   3   3   9      267.86      219.34      9.41 o
   4   3   9       34.73       22.19      4.46 o
   5   3   9        0.71        2.79      2.27 o
   6   3   9       14.83       14.89      3.69 o
   7   3   9       15.56       13.60      3.55 o
   8   3   9      347.49      357.27     22.59 o
   9   3   9      630.24      706.01     19.70 o
  10   3   9       93.00       77.79      8.15 o
  11   3   9        4.36        4.38      4.94 o
  12   3   9        8.97        4.97      4.93 o
 -18   4   9       70.51       65.01     14.72 o
 -17   4   9       17.83       20.64      7.65 o
 -16   4   9       64.48       74.20     11.12 o
 -15   4   9       17.40       18.07      6.88 o
 -14   4   9        0.01       -3.88      3.88 o
 -13   4   9       23.80       16.80      5.10 o
 -12   4   9       28.25       12.12      6.39 o
 -11   4   9      197.14      237.53     20.52 o
 -10   4   9       58.78       55.37      6.41 o
  -9   4   9      278.95      220.95     11.90 o
  -8   4   9       60.74       61.02      5.30 o
  -7   4   9       38.40       22.88      4.16 o
  -6   4   9       47.45       73.91      5.84 o
  -5   4   9       46.94       47.37      4.53 o
  -4   4   9      298.28      286.62      9.13 o
  -3   4   9        5.15        3.94      2.12 o
  -2   4   9       87.68       91.94      5.65 o
  -1   4   9       68.98       59.64      4.84 o
   0   4   9     1102.24     1099.62     19.81 o
   1   4   9     1475.76     1393.92     23.64 o
   2   4   9      389.72      378.46     13.84 o
   3   4   9      147.14      150.13     10.35 o
   4   4   9      125.01      122.86      9.64 o
   5   4   9        5.36        8.08      3.16 o
   6   4   9        0.51        1.33      2.26 o
   7   4   9        6.41        3.19      2.65 o
   8   4   9      262.93      281.79     14.36 o
   9   4   9      106.72      111.47     10.40 o
  10   4   9       25.85       18.37      4.79 o
  11   4   9       15.16        7.85      4.51 o
  12   4   9       17.29        7.73      5.28 o
 -18   5   9        6.82        5.59     12.35 o
 -17   5   9       12.65        9.64     10.97 o
 -16   5   9       29.96       28.00      8.33 o
 -15   5   9       52.71       66.89     10.16 o
 -14   5   9      102.32       98.70     14.19 o
 -13   5   9       10.48        1.34      4.08 o
 -12   5   9     1099.98     1138.45     27.84 o
 -11   5   9       56.05       71.00      7.65 o
 -10   5   9      248.45      259.76     11.87 o
  -9   5   9        9.97        9.69      3.34 o
  -8   5   9      193.71      161.69      8.10 o
  -7   5   9      573.99      567.17     14.68 o
  -6   5   9        1.73       -0.88      2.25 o
  -5   5   9       17.98       17.88      3.56 o
  -4   5   9      274.30      285.81      9.06 o
  -3   5   9      989.32     1030.09     18.19 o
  -2   5   9      897.81      917.04     16.97 o
  -1   5   9       18.81       14.75      4.31 o
   0   5   9      410.92      392.03     12.25 o
   1   5   9      141.75      138.17      8.30 o
   2   5   9      506.10      511.80     13.44 o
   3   5   9      116.72      102.74      7.19 o
   4   5   9       99.28       97.80      7.74 o
   5   5   9        3.66        3.56      3.00 o
   6   5   9        0.54        1.57      3.14 o
   7   5   9       96.79      107.95      9.12 o
   8   5   9      134.49      169.99     12.23 o
   9   5   9       35.06       36.73      6.67 o
  10   5   9      196.88      219.21     24.03 o
  11   5   9      129.20      133.87     15.55 o
 -17   6   9       12.16       19.00     13.96 o
 -16   6   9        2.02        3.61     11.47 o
 -15   6   9       97.45       99.42     12.34 o
 -14   6   9       58.53       58.14      8.67 o
 -13   6   9      107.73      112.21     13.88 o
 -12   6   9        8.74       12.39      4.98 o
 -11   6   9       59.15       54.45      6.64 o
 -10   6   9        0.07        2.06      2.83 o
  -9   6   9        5.86        9.00      3.55 o
  -8   6   9       42.22       29.44      4.80 o
  -7   6   9      353.62      316.24     12.15 o
  -6   6   9       51.59       48.97      5.41 o
  -5   6   9       72.99       69.97      5.90 o
  -4   6   9       77.61       71.75      6.15 o
  -3   6   9      505.02      524.95     11.81 o
  -2   6   9      388.46      418.89     10.41 o
  -1   6   9      519.63      525.95     14.01 o
   0   6   9       12.01        8.50      2.42 o
   1   6   9      240.19      246.56     12.71 o
   2   6   9       23.29       14.73      3.07 o
   3   6   9       19.22       16.46      3.31 o
   4   6   9        0.09       -0.37      2.84 o
   5   6   9       22.55       12.83      3.96 o
   6   6   9       97.67      102.39      8.35 o
   7   6   9       18.66        7.09      4.55 o
   8   6   9       19.91       12.37      5.32 o
   9   6   9       27.15       20.10      5.81 o
  10   6   9      110.23       94.47     16.09 o
 -16   7   9      164.47      173.76     19.38 o
 -15   7   9        4.12        1.68      8.02 o
 -14   7   9      221.80      210.69     16.76 o
 -13   7   9      111.47      144.91     17.90 o
 -12   7   9       20.58       11.57      7.07 o
 -11   7   9       60.86       64.80     10.12 o
 -10   7   9       20.54       20.56      6.79 o
  -9   7   9        0.38        3.27      3.66 o
  -8   7   9       72.57       68.25      8.47 o
  -7   7   9        0.00       -2.48      2.82 o
  -6   7   9      340.99      342.02     13.70 o
  -5   7   9       58.23       51.41      5.79 o
  -4   7   9      331.41      320.79      9.72 o
  -3   7   9      159.47      162.29     12.97 o
  -2   7   9      734.21      729.03     24.02 o
  -1   7   9       48.67       44.84      4.71 o
   0   7   9      287.04      298.62     13.42 o
   1   7   9      136.52      151.87      8.51 o
   2   7   9      151.48      180.48     12.73 o
   3   7   9       33.43       26.56      4.93 o
   4   7   9        2.30        2.47      3.55 o
   5   7   9       40.99       59.84      8.42 o
   6   7   9      190.50      198.79     17.81 o
   7   7   9       12.44        8.12      5.65 o
   8   7   9        7.14       10.15      9.15 o
   9   7   9       11.63       25.19     10.94 o
 -15   8   9        6.26        9.29     13.19 o
 -14   8   9        2.95       11.49     11.63 o
 -13   8   9       19.75       11.85     12.91 o
 -12   8   9        2.05        2.50      5.85 o
 -11   8   9       31.58       37.09      7.92 o
 -10   8   9       18.79       15.12      6.70 o
  -9   8   9       41.37       52.90      9.01 o
  -8   8   9       57.92       58.67     16.74 o
  -7   8   9        0.02        2.65      3.97 o
  -6   8   9      312.84      350.37     13.86 o
  -5   8   9       18.32       14.97      5.61 o
  -4   8   9       15.31       16.33      5.43 o
  -3   8   9       18.28       14.94      5.05 o
  -2   8   9       16.81       18.98      5.77 o
  -1   8   9      188.79      241.60     14.56 o
   0   8   9        9.37        8.60      4.71 o
   1   8   9       16.99       14.87      3.85 o
   2   8   9       20.30       18.79      4.69 o
   3   8   9       42.43       51.78      6.78 o
   4   8   9        0.00        5.30      4.21 o
   5   8   9        0.85        4.66      5.64 o
   6   8   9        1.90       -0.61      7.60 o
   7   8   9       24.27       26.97     13.89 o
   8   8   9       41.99       18.31     13.90 o
 -13   9   9       10.11        0.78     11.99 o
 -12   9   9        0.35       -0.84      6.64 o
 -11   9   9       87.53      101.06     14.65 o
 -10   9   9       11.03       12.95      6.83 o
  -9   9   9       60.06       65.72     10.05 o
  -8   9   9       32.52       25.22      6.85 o
  -7   9   9       75.77       92.15      9.69 o
  -6   9   9       44.54       48.58     11.47 o
  -5   9   9      215.58      236.16     19.54 o
  -4   9   9      186.73      166.50     16.82 o
  -3   9   9       30.85       19.85      7.00 o
  -2   9   9       17.26       13.75      5.94 o
  -1   9   9        6.92        0.07      5.05 o
   0   9   9       24.13       11.85      5.93 o
   1   9   9       27.95       11.64      6.20 o
   2   9   9        0.11        1.99      3.72 o
   3   9   9        0.35       -1.32      3.94 o
   4   9   9        6.33        3.72      5.00 o
   5   9   9       33.43        1.42     16.74 o
   6   9   9       35.55       34.48     23.69 o
   7   9   9       90.42       50.01     26.46 o
 -11  10   9       28.23       21.07     14.19 o
 -10  10   9       34.10       21.21     13.83 o
  -9  10   9       20.23       19.35     10.24 o
  -8  10   9      214.88      242.73     15.63 o
  -7  10   9      228.86      214.62     24.23 o
  -6  10   9       35.48       26.65     17.45 o
  -5  10   9       45.16       31.40     12.84 o
  -4  10   9       59.18       34.81     22.66 o
  -3  10   9        8.34       13.29      7.90 o
  -2  10   9       27.58       16.51      8.65 o
  -1  10   9       51.71       29.83     10.51 o
   0  10   9       47.13       44.70     12.45 o
   1  10   9       78.96      107.06     17.12 o
   2  10   9        9.74       -1.55      6.96 o
   3  10   9        2.37        6.06      4.70 o
   4  10   9       27.08       19.03     12.58 o
   5  10   9       28.68       28.45     23.55 o
  -8  11   9       56.44       41.78     16.60 o
  -7  11   9       16.97       32.92     16.25 o
  -6  11   9        0.45       15.54     12.13 o
  -5  11   9        3.77       19.37     12.84 o
  -4  11   9        2.54        1.92      9.58 o
  -3  11   9        0.57       -8.51      8.51 o
  -2  11   9        1.26        8.02     10.71 o
  -1  11   9       18.50        3.62     11.56 o
   0  11   9       10.10        0.64     10.71 o
   1  11   9        1.93       -9.22      9.22 o
 -18   0  10        0.07        6.00      6.72 o
 -16   0  10       53.84       69.13     11.00 o
 -14   0  10      997.14     1011.97     63.49 o
 -12   0  10       51.18       42.23      8.32 o
 -10   0  10       46.51       43.14      6.15 o
  -8   0  10      215.05      216.72     11.05 o
  -6   0  10     4228.48     4102.50     65.78 o
  -4   0  10      274.94      303.72      9.93 o
  -2   0  10      321.96      393.65     11.16 o
   0   0  10        3.90        5.90      2.27 o
   2   0  10        0.94        1.62      2.02 o
   4   0  10     1302.95     1385.67     27.12 o
   6   0  10      737.26      799.95     36.74 o
   8   0  10       22.42       18.81      7.41 o
  10   0  10      102.47       65.69     14.26 o
  12   0  10      130.03      174.07     27.95 o
 -19   1  10      225.19      288.57     21.54 o
 -18   1  10       84.96       92.16     12.97 o
 -17   1  10       28.57       46.53      9.51 o
 -16   1  10       25.84       13.31      7.80 o
 -15   1  10      182.35      179.37     14.23 o
 -14   1  10        0.32       -0.23      3.69 o
 -13   1  10       12.44        2.49      3.62 o
 -12   1  10        3.51       -0.15      2.83 o
 -11   1  10      469.40      470.23     15.65 o
 -10   1  10      163.50      155.31     15.62 o
  -9   1  10       31.98       27.65      4.47 o
  -8   1  10     1796.18     1741.52     29.71 o
  -7   1  10     1979.88     1960.50     37.15 o
  -6   1  10     1479.73     1381.40     22.79 o
  -5   1  10       28.32       42.59      6.96 o
  -4   1  10       15.31       15.86      2.93 o
  -3   1  10      591.18      644.03     13.79 o
  -2   1  10       75.38       58.79      4.73 o
  -1   1  10       23.09       18.48      3.08 o
   0   1  10      191.96      201.35     12.17 o
   1   1  10       99.68      106.61      6.71 o
   2   1  10       23.85       16.02      3.49 o
   3   1  10      391.26      401.10     10.72 o
   4   1  10      157.65      160.86      7.99 o
   5   1  10       67.21       67.20      5.70 o
   6   1  10      416.86      428.23     14.14 o
   7   1  10      442.07      472.43     17.49 o
   8   1  10       86.49       73.62      7.60 o
   9   1  10       47.74       36.30      6.32 o
  10   1  10        0.19       -4.43      5.91 o
  11   1  10       15.84       21.67      8.83 o
  12   1  10        8.14        7.31      7.38 o
 -19   2  10       89.93      107.48     15.26 o
 -18   2  10        0.44       -2.03      6.41 o
 -17   2  10       91.11       93.70     13.55 o
 -16   2  10       17.49        9.93      5.50 o
 -15   2  10       24.53       13.22      5.32 o
 -14   2  10        7.78        7.80      4.64 o
 -13   2  10      405.87      350.60     17.88 o
 -12   2  10       18.37       16.77      4.99 o
 -11   2  10      189.14      238.92     16.83 o
 -10   2  10       62.84       54.47      6.52 o
  -9   2  10      740.90      785.63     34.90 o
  -8   2  10      338.16      335.39     11.95 o
  -7   2  10       88.28       83.10      7.65 o
  -6   2  10        0.28        0.49      1.74 o
  -5   2  10       69.35       73.04      5.05 o
  -4   2  10      499.09      545.56     10.00 o
  -3   2  10       75.28       91.78      4.52 o
  -2   2  10        0.35       -0.08      1.60 o
  -1   2  10       49.02       45.75      3.85 o
   0   2  10       63.71       64.44      5.35 o
   1   2  10      290.60      278.89     12.20 o
   2   2  10      390.24      365.51     10.15 o
   3   2  10     1224.23     1265.69     20.71 o
   4   2  10      133.31      128.67      7.55 o
   5   2  10        1.35        0.00      2.72 o
   6   2  10       87.18       89.56      8.81 o
   7   2  10       82.01       87.35      8.51 o
   8   2  10       43.50       22.94      5.92 o
   9   2  10       57.99       66.54      8.01 o
  10   2  10      158.44      176.53     13.25 o
  11   2  10       55.26       66.83      8.67 o
  12   2  10        5.55       13.46      8.43 o
 -19   3  10        1.46       -3.32      6.94 o
 -18   3  10      134.74      157.26     18.31 o
 -17   3  10      212.83      207.64     17.61 o
 -16   3  10        6.00        1.44      5.59 o
 -15   3  10       12.89       10.06      5.44 o
 -14   3  10      123.70      116.32     12.12 o
 -13   3  10       39.91       28.39      6.60 o
 -12   3  10      252.65      291.80     16.07 o
 -11   3  10       32.77       34.60      7.37 o
 -10   3  10     3426.52     3254.43     51.69 o
  -9   3  10      247.01      226.78     11.00 o
  -8   3  10      183.79      160.00      8.67 o
  -7   3  10       93.41       92.36      5.74 o
  -6   3  10        2.98        2.13      1.96 o
  -5   3  10     1961.21     2045.53     27.85 o
  -4   3  10      965.08      944.08     15.66 o
  -3   3  10       11.74       18.91      2.88 o
  -2   3  10      224.27      234.19      7.77 o
  -1   3  10        6.45        6.38      2.17 o
   0   3  10      249.70      243.32      9.22 o
   1   3  10      644.27      657.51     11.37 o
   2   3  10      704.35      687.62     15.18 o
   3   3  10       52.62       45.81      4.64 o
   4   3  10      533.56      558.66     16.32 o
   5   3  10      154.46      174.22      9.75 o
   6   3  10        1.25       -0.08      2.61 o
   7   3  10       30.41       27.58      4.65 o
   8   3  10      192.36      178.49     14.57 o
   9   3  10      202.23      206.50     14.07 o
  10   3  10      186.52      203.57     13.21 o
  11   3  10        8.28        2.69      4.68 o
  12   3  10        0.01        0.55      5.06 o
 -18   4  10        0.21       -2.95      7.68 o
 -17   4  10       65.81       65.22     10.77 o
 -16   4  10        8.31        4.79      5.33 o
 -15   4  10        3.21        4.29      5.52 o
 -14   4  10      145.31      173.15     14.73 o
 -13   4  10      464.40      450.92     19.96 o
 -12   4  10      248.99      264.24     15.76 o
 -11   4  10      383.14      353.52     14.69 o
 -10   4  10       31.20       27.49      4.76 o
  -9   4  10      108.40      129.27     11.44 o
  -8   4  10       14.06        7.64      2.70 o
  -7   4  10        0.07        3.17      2.33 o
  -6   4  10       23.83       20.34      3.46 o
  -5   4  10       14.92        6.75      2.48 o
  -4   4  10        1.57        1.41      2.17 o
  -3   4  10      186.13      192.76      9.69 o
  -2   4  10      354.28      348.47     11.76 o
  -1   4  10      266.52      287.07     10.99 o
   0   4  10       15.00       12.34      3.06 o
   1   4  10      165.63      169.94      9.79 o
   2   4  10       11.39        5.81      2.99 o
   3   4  10      245.65      250.45     13.62 o
   4   4  10       13.41       14.86      4.55 o
   5   4  10       25.92       12.30      3.82 o
   6   4  10       44.35       39.50      6.92 o
   7   4  10       93.58      103.64      8.99 o
   8   4  10        6.10        2.13      3.39 o
   9   4  10       69.32       74.12     11.34 o
  10   4  10       15.24       19.66      4.80 o
  11   4  10       47.68       40.02      7.13 o
 -17   5  10       47.87       49.22     11.36 o
 -16   5  10      145.63      123.04     15.53 o
 -15   5  10      176.72      192.18     24.81 o
 -14   5  10      187.72      183.51     15.22 o
 -13   5  10       26.88       27.38      5.72 o
 -12   5  10      439.83      460.08     17.47 o
 -11   5  10       36.84       48.98      6.71 o
 -10   5  10      132.24      111.62      9.06 o
  -9   5  10       15.50        7.26      3.15 o
  -8   5  10      298.87      271.79     10.33 o
  -7   5  10      492.82      486.81     13.39 o
  -6   5  10       11.05        8.27      4.68 o
  -5   5  10       57.81       58.38      5.62 o
  -4   5  10       74.00       59.46      7.93 o
  -3   5  10       93.15      108.09      7.29 o
  -2   5  10      195.98      218.40      9.79 o
  -1   5  10      614.16      640.56     16.28 o
   0   5  10      388.38      400.05     13.40 o
   1   5  10       12.46        8.24      3.19 o
   2   5  10      195.98      202.00     10.83 o
   3   5  10       14.05        7.51      5.24 o
   4   5  10        0.88        1.25      2.78 o
   5   5  10      161.68      170.50     12.15 o
   6   5  10       54.88       47.45      7.35 o
   7   5  10       19.52       18.40      4.92 o
   8   5  10        6.07        3.25      4.41 o
   9   5  10        0.71       -0.67      4.44 o
  10   5  10      256.32      274.33     19.66 o
 -17   6  10        0.44        2.67     11.86 o
 -16   6  10       54.56       49.36     23.73 o
 -15   6  10      160.60      143.83     14.27 o
 -14   6  10      224.84      193.27     23.48 o
 -13   6  10       59.29       48.78     14.28 o
 -12   6  10       65.27       43.80      7.14 o
 -11   6  10       31.87       21.68      5.47 o
 -10   6  10        4.81        4.90      4.21 o
  -9   6  10        1.27        3.06      3.33 o
  -8   6  10       11.82        9.43      3.68 o
  -7   6  10      200.67      177.04      9.99 o
  -6   6  10       62.46       56.78      5.91 o
  -5   6  10      182.36      184.15      9.42 o
  -4   6  10      316.05      341.73     12.09 o
  -3   6  10      227.69      216.25      9.64 o
  -2   6  10      214.77      235.02     10.20 o
  -1   6  10        4.06        5.45      2.71 o
   0   6  10       18.98       17.61      3.58 o
   1   6  10       22.64       25.35      3.85 o
   2   6  10        3.92        7.08      2.92 o
   3   6  10       35.87       24.18      4.51 o
   4   6  10       26.31       34.72      7.66 o
   5   6  10      104.30      113.74     11.77 o
   6   6  10       48.04       33.67      5.85 o
   7   6  10       41.83       48.15      7.14 o
   8   6  10       15.21       19.80      5.62 o
   9   6  10       75.17       67.69      9.84 o
  10   6  10       38.52       76.44     18.49 o
 -16   7  10      119.74       67.89     32.81 o
 -15   7  10      132.54      142.90     20.06 o
 -14   7  10      185.64      203.73     27.29 o
 -13   7  10      240.59      297.96     25.24 o
 -12   7  10       16.93        9.34      5.72 o
 -11   7  10       11.73        4.39      5.36 o
 -10   7  10       23.69       14.14      4.69 o
  -9   7  10       19.75       11.26      4.16 o
  -8   7  10      266.52      275.59     15.93 o
  -7   7  10       12.19       12.70      4.83 o
  -6   7  10      198.25      194.93     10.18 o
  -5   7  10      390.82      379.90     15.43 o
  -4   7  10       12.45        8.62      3.46 o
  -3   7  10      466.93      500.33     13.97 o
  -2   7  10       33.21       29.92      6.30 o
  -1   7  10      544.70      595.90     15.83 o
   0   7  10      204.19      218.42      9.91 o
   1   7  10       64.28       58.79      6.09 o
   2   7  10       16.80       17.88      4.68 o
   3   7  10       66.04       68.36      7.49 o
   4   7  10      177.26      179.97     20.13 o
   5   7  10       43.20       44.50      7.80 o
   6   7  10       18.24       15.49      7.62 o
   7   7  10       27.32       39.54     11.39 o
   8   7  10        5.28        4.24      9.90 o
   9   7  10       93.78      119.90     31.85 o
 -14   8  10       70.33      115.28     25.89 o
 -13   8  10       13.90       17.10     13.27 o
 -12   8  10        8.84        2.55      7.35 o
 -11   8  10        2.82        8.09      7.67 o
 -10   8  10       93.13      103.80     11.32 o
  -9   8  10      236.43      274.63     17.75 o
  -8   8  10        1.72        9.45      5.17 o
  -7   8  10       27.27       31.98      5.76 o
  -6   8  10      134.43      147.57      9.59 o
  -5   8  10      433.36      456.13     21.24 o
  -4   8  10       53.33       44.53      8.01 o
  -3   8  10       41.51       49.53      8.68 o
  -2   8  10       31.97       24.67      8.42 o
  -1   8  10        9.92        4.16      4.37 o
   0   8  10        9.00       10.66      3.51 o
   1   8  10       28.83       22.97      6.70 o
   2   8  10       85.18       68.00      7.37 o
   3   8  10      320.55      373.40     18.42 o
   4   8  10        2.63        3.25      5.15 o
   5   8  10       18.39       19.15      6.32 o
   6   8  10       19.74       21.47     10.52 o
   7   8  10       24.90       15.37     12.87 o
 -13   9  10       12.07       11.14     13.41 o
 -12   9  10        8.18       19.08     13.76 o
 -11   9  10       78.33       78.60     21.42 o
 -10   9  10       73.08       61.35     10.95 o
  -9   9  10        3.75        6.73      5.86 o
  -8   9  10        0.30        4.46      5.27 o
  -7   9  10       15.05       25.49      6.34 o
  -6   9  10       87.78       72.95     12.24 o
  -5   9  10       29.38       16.18      7.72 o
  -4   9  10       23.11       16.16      6.89 o
  -3   9  10        2.17       -0.46      4.52 o
  -2   9  10        0.40       -3.74      4.27 o
  -1   9  10        5.85       12.74      5.83 o
   0   9  10        0.06        3.72      6.57 o
   1   9  10      213.84      213.94     17.28 o
   2   9  10      339.50      401.81     20.84 o
   3   9  10       70.05       68.78     14.06 o
   4   9  10       67.37       77.28     13.92 o
   5   9  10        0.43      -15.68     16.17 o
   6   9  10       12.77       -7.24     18.87 o
 -10  10  10       13.80        3.62     12.49 o
  -9  10  10       45.69       22.84     14.90 o
  -8  10  10        2.60        0.95      5.29 o
  -7  10  10       76.46       69.08     15.01 o
  -6  10  10        4.56        5.39      7.76 o
  -5  10  10        0.02        1.85      6.50 o
  -4  10  10       59.17       39.75     29.90 o
  -3  10  10       35.92       42.11     12.73 o
  -2  10  10       55.21       52.67     13.73 o
  -1  10  10       79.87       94.94     18.02 o
   0  10  10        7.40       -0.15      7.09 o
   1  10  10      186.29      210.98     18.31 o
   2  10  10       10.63        9.12      7.17 o
   3  10  10       47.54       37.96     12.47 o
  -6  11  10       47.34       28.30     15.89 o
  -5  11  10       65.52       67.18     19.79 o
  -4  11  10       29.98        1.56     10.07 o
  -3  11  10       20.52       25.82     15.04 o
  -2  11  10        1.23       11.78     13.97 o
  -1  11  10        0.11        9.22     12.41 o
 -19   0  11      112.60      124.50     31.99 o
 -17   0  11        2.27        4.59      6.07 o
 -15   0  11      127.54      114.44     12.21 o
 -13   0  11       13.44       11.14      4.88 o
 -11   0  11      250.29      245.42     16.09 o
  -9   0  11     2221.82     2206.05     45.88 o
  -7   0  11     5129.47     5067.48     77.81 o
  -5   0  11      356.45      321.42     17.30 o
  -3   0  11      160.34      143.93     12.17 o
  -1   0  11      115.34       73.84     14.18 o
   1   0  11      476.11      461.20     28.87 o
   3   0  11      686.02      691.34     30.17 o
   5   0  11     1350.35     1415.82     37.69 o
   7   0  11        0.06       -0.50      4.73 o
   9   0  11        0.00        5.76      8.05 o
  11   0  11      145.97      233.74     36.11 o
 -19   1  11       37.96       36.69     20.11 o
 -18   1  11       95.12      103.29     14.15 o
 -17   1  11       18.81       20.56      7.43 o
 -16   1  11        0.37        1.47      5.07 o
 -15   1  11       30.70       39.22     11.14 o
 -14   1  11        2.40        8.50      4.65 o
 -13   1  11      332.97      315.95     16.09 o
 -12   1  11      207.67      182.04     14.39 o
 -11   1  11      162.41      138.99      9.77 o
 -10   1  11     2080.79     2098.16     38.46 o
  -9   1  11       36.17       31.33      5.64 o
  -8   1  11      610.65      594.31     22.17 o
  -7   1  11      194.48      183.29      8.46 o
  -6   1  11     1699.79     1639.39     35.95 o
  -5   1  11       53.27       55.16      4.77 o
  -4   1  11       27.15       19.07      3.10 o
  -3   1  11       58.03       47.87      4.41 o
  -2   1  11        6.38        3.67      2.27 o
  -1   1  11       47.96       62.98      6.19 o
   0   1  11        2.23        2.97      2.20 o
   1   1  11       18.31       16.65      3.84 o
   2   1  11       16.74       16.78      3.40 o
   3   1  11      111.72      115.44      8.90 o
   4   1  11      202.18      212.69     10.38 o
   5   1  11      233.98      245.06      9.79 o
   6   1  11        9.04        6.99      3.35 o
   7   1  11       13.06       20.16      4.69 o
   8   1  11        3.37        5.53      5.47 o
   9   1  11       26.20       22.15      8.60 o
  10   1  11        9.79        2.76      6.20 o
  11   1  11       13.93       12.07      8.51 o
 -19   2  11        1.89        6.41      7.55 o
 -18   2  11       56.75       53.12     10.83 o
 -17   2  11       23.88       25.94      8.25 o
 -16   2  11        8.19       13.06      6.07 o
 -15   2  11       11.56       11.31      5.97 o
 -14   2  11       82.46      104.64     18.18 o
 -13   2  11       59.68       41.00      7.28 o
 -12   2  11      492.92      474.33     20.10 o
 -11   2  11      556.40      538.65     20.87 o
 -10   2  11      242.40      250.87     14.96 o
  -9   2  11      401.11      402.06     15.76 o
  -8   2  11      221.53      219.94     10.51 o
  -7   2  11      911.65      907.69     18.55 o
  -6   2  11      108.25      114.19      7.04 o
  -5   2  11      723.50      687.30     15.27 o
  -4   2  11     2469.48     2270.85     32.97 o
  -3   2  11      488.26      408.13     11.53 o
  -2   2  11       85.01       86.30      6.15 o
  -1   2  11      354.38      353.73     13.39 o
   0   2  11      281.93      295.70     10.79 o
   1   2  11      408.81      380.11     14.47 o
   2   2  11        1.61        2.35      2.32 o
   3   2  11      138.93      132.28     10.44 o
   4   2  11        2.37        1.72      2.82 o
   5   2  11      132.98      139.47     11.87 o
   6   2  11        7.54        3.56      3.45 o
   7   2  11       85.62       80.41      8.18 o
   8   2  11      280.57      314.65     14.70 o
   9   2  11       27.34       22.07      5.33 o
  10   2  11       31.03       40.64      7.31 o
  11   2  11       19.08       23.42      8.40 o
 -18   3  11      191.62      251.40     26.94 o
 -17   3  11      237.96      312.69     20.89 o
 -16   3  11      142.41      140.47     14.06 o
 -15   3  11      145.39      164.00     14.74 o
 -14   3  11       87.54      100.56     11.32 o
 -13   3  11      192.14      183.79     18.54 o
 -12   3  11      523.03      489.07     27.85 o
 -11   3  11        7.84        4.61      3.74 o
 -10   3  11      546.37      509.41     18.42 o
  -9   3  11        1.08       -0.88      2.61 o
  -8   3  11        1.41        4.93      2.85 o
  -7   3  11       47.09       43.10      4.95 o
  -6   3  11      208.01      211.02      8.82 o
  -5   3  11     1671.91     1720.57     25.21 o
  -4   3  11     1824.98     1792.25     25.86 o
  -3   3  11        1.34        4.57      2.30 o
  -2   3  11       48.77       60.99      5.23 o
  -1   3  11      817.84      838.44     17.62 o
   0   3  11        7.60        5.86      2.98 o
   1   3  11       22.70       25.35      4.17 o
   2   3  11       63.95       61.66      5.02 o
   3   3  11        0.65        4.97      2.24 o
   4   3  11      115.02      113.00      8.05 o
   5   3  11       90.52       92.59      9.28 o
   6   3  11        2.29        1.16      3.05 o
   7   3  11      617.06      702.01     17.99 o
   8   3  11      314.55      386.06     15.70 o
   9   3  11      185.26      188.60     15.76 o
  10   3  11       19.08       12.89      5.15 o
  11   3  11       35.66       44.06      7.94 o
 -18   4  11       14.46       -0.16      7.97 o
 -17   4  11        8.81        1.32      6.43 o
 -16   4  11       29.53       22.32      8.59 o
 -15   4  11      107.14      116.41     12.59 o
 -14   4  11        9.71        5.97      7.12 o
 -13   4  11      130.46      121.28     12.13 o
 -12   4  11      153.69      190.76     13.88 o
 -11   4  11        7.98        4.40      4.28 o
 -10   4  11      119.07      104.86      8.82 o
  -9   4  11        0.05        4.18      2.87 o
  -8   4  11        0.00       -0.29      2.13 o
  -7   4  11       49.98       60.39      5.85 o
  -6   4  11       15.75        9.01      3.15 o
  -5   4  11       43.05       55.98      9.45 o
  -4   4  11      104.55      106.50      7.97 o
  -3   4  11      134.57      163.36      9.47 o
  -2   4  11     1539.20     1533.02     35.96 o
  -1   4  11      557.89      561.18     21.44 o
   0   4  11      144.92      143.69     16.17 o
   1   4  11        0.03        2.03      3.02 o
   2   4  11       46.55       30.69      5.03 o
   3   4  11        3.89        1.76      3.02 o
   4   4  11       18.41       19.52      4.82 o
   5   4  11       37.69       25.92      5.20 o
   6   4  11      122.92      134.22     10.72 o
   7   4  11       10.22        9.44      3.99 o
   8   4  11       31.73       23.99      4.69 o
   9   4  11       28.23       14.41      4.30 o
  10   4  11       16.63       21.43      7.90 o
 -17   5  11        2.38       -7.33      7.33 o
 -16   5  11       97.82       81.40     11.30 o
 -15   5  11      148.91      225.44     23.41 o
 -14   5  11      524.44      541.81     23.32 o
 -13   5  11       10.73        3.51      4.85 o
 -12   5  11      343.87      337.40     15.77 o
 -11   5  11        0.16        1.70      3.38 o
 -10   5  11       15.44       10.12      4.95 o
  -9   5  11        4.29        2.66      2.73 o
  -8   5  11      360.10      322.81     18.17 o
  -7   5  11       25.14       20.59      4.63 o
  -6   5  11      187.60      183.09      9.82 o
  -5   5  11       48.84       32.27      6.42 o
  -4   5  11       16.68       20.32      4.12 o
  -3   5  11      911.11      936.79     20.80 o
  -2   5  11     1003.31     1029.79     23.73 o
  -1   5  11        2.56        2.08      2.78 o
   0   5  11       10.38       15.85      4.28 o
   1   5  11       67.78       73.53      8.76 o
   2   5  11       34.13       30.38      6.86 o
   3   5  11       21.28       19.03      4.19 o
   4   5  11        2.22        0.35      2.96 o
   5   5  11      136.75      157.17     10.78 o
   6   5  11      145.49      127.65     10.02 o
   7   5  11       19.60       17.01      4.98 o
   8   5  11        3.13        3.87      4.44 o
   9   5  11       75.38       87.47     12.20 o
  10   5  11       35.73       25.30      8.62 o
 -16   6  11        0.32       -7.36      7.36 o
 -15   6  11      170.34      185.23     16.33 o
 -14   6  11      158.81      173.89     15.40 o
 -13   6  11       20.64       23.79      6.49 o
 -12   6  11        0.29        3.19      4.08 o
 -11   6  11       21.43       15.41      5.03 o
 -10   6  11       44.60       37.85      8.51 o
  -9   6  11        5.19        4.20      4.07 o
  -8   6  11       14.47       10.10      4.10 o
  -7   6  11      578.63      623.20     17.38 o
  -6   6  11        1.60        5.62      3.27 o
  -5   6  11       20.08       12.48      3.72 o
  -4   6  11       66.67       57.86      6.64 o
  -3   6  11        0.20        1.10      2.78 o
  -2   6  11      123.88      132.58      8.59 o
  -1   6  11      274.13      285.33     12.67 o
   0   6  11        0.30        0.10      2.95 o
   1   6  11        5.93        5.59      3.00 o
   2   6  11       58.75       60.46      8.13 o
   3   6  11        9.79       11.76      4.00 o
   4   6  11       55.51       57.55      6.82 o
   5   6  11      285.56      332.42     14.78 o
   6   6  11       20.86       12.40      4.32 o
   7   6  11        1.88       -0.05      4.65 o
   8   6  11        1.78        1.74      5.35 o
   9   6  11       19.07       16.17      7.71 o
 -15   7  11        1.04       -0.21     14.12 o
 -14   7  11      396.96      397.06     29.65 o
 -13   7  11       61.85       70.04     19.30 o
 -12   7  11       44.92       43.52      8.06 o
 -11   7  11        0.31        0.69      4.92 o
 -10   7  11       17.94       15.95      5.92 o
  -9   7  11        0.84        2.76      4.57 o
  -8   7  11        1.02       -0.09      3.59 o
  -7   7  11       24.72       17.08      4.41 o
  -6   7  11       36.31       19.41      4.25 o
  -5   7  11      276.60      294.02     12.02 o
  -4   7  11       23.27       16.91      4.38 o
  -3   7  11       57.89       66.13      5.10 o
  -2   7  11       56.83       52.36      7.18 o
  -1   7  11      102.56      105.94      6.45 o
   0   7  11      530.09      560.24     14.12 o
   1   7  11       13.29        9.66      3.14 o
   2   7  11        8.14       15.51      3.82 o
   3   7  11       11.76        8.99      4.02 o
   4   7  11       92.82      109.85     11.35 o
   5   7  11        2.22        1.06      5.21 o
   6   7  11       24.85       22.05      8.78 o
   7   7  11        0.08       -5.27      7.39 o
   8   7  11        4.87       19.00     13.38 o
 -14   8  11       27.35       20.07     16.25 o
 -13   8  11        0.09       -4.53      8.23 o
 -12   8  11       22.44        8.09     11.92 o
 -11   8  11       18.59       -2.32      6.77 o
 -10   8  11        1.84       11.10      7.55 o
  -9   8  11      123.21      110.43     11.94 o
  -8   8  11       10.26       17.07      6.80 o
  -7   8  11        4.65        4.22      4.08 o
  -6   8  11       46.16       51.31      6.50 o
  -5   8  11       27.49       15.80      6.19 o
  -4   8  11        2.61        0.92      4.35 o
  -3   8  11       37.37       36.69      7.92 o
  -2   8  11       43.87       36.81      7.30 o
  -1   8  11       33.19       37.52      6.71 o
   0   8  11      138.84      168.34      9.83 o
   1   8  11        0.19        0.14      3.62 o
   2   8  11       25.89       31.35      6.00 o
   3   8  11       72.17       88.92      9.23 o
   4   8  11       20.08       14.18      6.19 o
   5   8  11       13.89       20.23      9.06 o
   6   8  11        0.37       -0.02      8.47 o
 -12   9  11      112.61      101.51     24.90 o
 -11   9  11      229.63      333.84     39.44 o
 -10   9  11        7.94       15.54     12.63 o
  -9   9  11        6.22       12.78      7.53 o
  -8   9  11       42.73       34.19      7.74 o
  -7   9  11       24.01       10.52      5.47 o
  -6   9  11        8.41       10.94      6.57 o
  -5   9  11       23.08        8.71      7.09 o
  -4   9  11      101.85       67.56     10.26 o
  -3   9  11      193.24      186.86     19.61 o
  -2   9  11       14.35        8.17      5.53 o
  -1   9  11       30.16        9.48      5.73 o
   0   9  11       84.73       71.12     14.86 o
   1   9  11      154.15      127.11     16.43 o
   2   9  11      243.42      273.90     16.22 o
   3   9  11       24.84       20.65      9.30 o
   4   9  11        0.11        9.16     13.05 o
 -10  10  11        0.30       -9.58      9.58 o
  -9  10  11        0.02        3.83     11.92 o
  -8  10  11       64.48       52.82     24.05 o
  -7  10  11        3.76        4.56      8.73 o
  -6  10  11        2.52       -0.90      8.69 o
  -5  10  11        0.33        0.53      8.55 o
  -4  10  11       38.50       46.13     12.49 o
  -3  10  11        0.93       -1.56      7.60 o
  -2  10  11       56.92       68.33     30.68 o
  -1  10  11        4.01        0.31      7.38 o
   0  10  11       13.57        0.01      7.99 o
   1  10  11       22.12       20.71     10.19 o
   2  10  11        0.39       -7.04      7.99 o
 -18   0  12      148.72      120.95     29.94 o
 -16   0  12        4.86       18.16     13.90 o
 -14   0  12       18.50       26.07      6.65 o
 -12   0  12        0.90        4.89      3.97 o
 -10   0  12      835.98      842.82     28.76 o
  -8   0  12      150.84      160.14     14.29 o
  -6   0  12      667.32      648.47     24.70 o
  -4   0  12       50.21       43.60      7.49 o
  -2   0  12     1406.55     1251.41     36.52 o
   0   0  12       62.09       48.97      8.75 o
   2   0  12      575.82      542.40     22.12 o
   4   0  12        6.01        6.89      4.90 o
   6   0  12        1.11       -1.28      4.33 o
   8   0  12       50.49       30.97      9.14 o
  10   0  12      369.78      440.11     45.68 o
 -19   1  12       32.85       46.22     11.38 o
 -18   1  12      232.16      259.34     18.61 o
 -17   1  12        4.03        2.01      5.44 o
 -16   1  12        0.78        3.24      5.32 o
 -15   1  12        1.18        1.29      3.96 o
 -14   1  12        2.92        4.21      7.77 o
 -13   1  12       19.40       13.75      4.70 o
 -12   1  12       85.38       86.34      8.13 o
 -11   1  12      633.75      646.78     19.36 o
 -10   1  12      288.03      337.24     15.18 o
  -9   1  12      149.97      126.45      9.94 o
  -8   1  12     3535.06     3481.17     50.44 o
  -7   1  12      428.17      428.44     12.25 o
  -6   1  12      583.24      549.06     13.66 o
  -5   1  12      147.62      146.05     10.22 o
  -4   1  12       73.78       78.03      7.19 o
  -3   1  12      275.38      275.60      9.80 o
  -2   1  12        8.94        4.06      2.26 o
  -1   1  12        6.02        1.41      2.12 o
   0   1  12       53.74       42.73      4.43 o
   1   1  12      122.64      126.62      7.57 o
   2   1  12        1.27        0.58      2.13 o
   3   1  12        0.04        1.80      2.35 o
   4   1  12        5.11        3.31      2.48 o
   5   1  12        0.08       -1.18      2.69 o
   6   1  12      115.94      123.70      8.27 o
   7   1  12       44.07       35.87      8.44 o
   8   1  12       53.06       35.74     12.02 o
   9   1  12      196.92      268.46     25.02 o
  10   1  12        7.87        8.80      8.35 o
 -19   2  12        1.41        5.42      7.71 o
 -18   2  12      160.57      157.89     17.04 o
 -17   2  12      131.85      141.95     23.46 o
 -16   2  12        5.41        5.92      5.27 o
 -15   2  12        0.01        0.28      4.23 o
 -14   2  12       48.08       53.98      8.19 o
 -13   2  12       81.94       62.70     11.00 o
 -12   2  12        8.00       13.33      4.64 o
 -11   2  12       15.30       13.62      4.52 o
 -10   2  12      213.08      221.00     13.50 o
  -9   2  12        1.67        3.05      2.64 o
  -8   2  12       75.98       72.39      6.29 o
  -7   2  12      140.85      138.99      8.11 o
  -6   2  12       10.80        6.27      2.91 o
  -5   2  12     1396.38     1426.50     24.84 o
  -4   2  12      355.28      341.71     11.12 o
  -3   2  12       12.10        0.28      2.10 o
  -2   2  12        0.65       -0.19      2.17 o
  -1   2  12       80.56       85.43      8.60 o
   0   2  12      553.93      529.06     15.63 o
   1   2  12       66.67       55.18      5.14 o
   2   2  12       38.58       41.52      4.65 o
   3   2  12       99.24       94.83      8.20 o
   4   2  12       15.88       15.80      4.31 o
   5   2  12       66.84       69.98      7.58 o
   6   2  12       37.50       29.34      5.53 o
   7   2  12      187.17      198.44     10.46 o
   8   2  12       73.00       76.80      7.50 o
   9   2  12       24.81       27.17      5.38 o
  10   2  12        0.04        0.43      6.05 o
 -18   3  12      158.23      209.74     35.92 o
 -17   3  12      167.33      187.74     16.83 o
 -16   3  12      183.47      198.54     16.40 o
 -15   3  12       24.44       17.22      6.20 o
 -14   3  12       14.69       16.26      5.94 o
 -13   3  12       31.32       27.19      6.42 o
 -12   3  12      286.40      262.78     18.08 o
 -11   3  12      149.74      148.08     12.09 o
 -10   3  12      210.69      200.80     13.25 o
  -9   3  12       18.81       12.41      5.88 o
  -8   3  12      447.25      414.30     15.24 o
  -7   3  12       50.35       47.88      6.14 o
  -6   3  12      202.65      203.23     11.05 o
  -5   3  12       18.83       13.23      3.23 o
  -4   3  12      237.00      243.65     12.23 o
  -3   3  12        1.36        4.36      2.47 o
  -2   3  12      157.96      143.56      8.19 o
  -1   3  12        3.75        1.90      3.36 o
   0   3  12        6.92        5.70      3.23 o
   1   3  12       74.94       79.48      6.65 o
   2   3  12        5.40        3.77      3.25 o
   3   3  12        0.22        0.39      2.24 o
   4   3  12        0.48        0.64      2.49 o
   5   3  12       15.28       13.64      4.51 o
   6   3  12        5.83        2.40      3.10 o
   7   3  12        1.22       -2.55      2.92 o
   8   3  12        8.54        8.64      3.95 o
   9   3  12        2.15        3.77      4.44 o
  10   3  12        1.41        0.85      5.28 o
 -18   4  12        4.34       12.75      9.22 o
 -17   4  12        4.01        7.99      6.55 o
 -16   4  12        5.86        0.97      5.92 o
 -15   4  12       15.55        7.87      5.75 o
 -14   4  12        0.50        0.29      4.76 o
 -13   4  12       15.54       20.53      8.72 o
 -12   4  12      250.58      252.31     16.19 o
 -11   4  12        5.04        6.62      5.10 o
 -10   4  12      112.06       89.13     10.64 o
  -9   4  12      134.97      143.35     10.45 o
  -8   4  12        0.07        1.91      2.90 o
  -7   4  12       65.91       54.69      5.92 o
  -6   4  12        6.08        3.70      2.94 o
  -5   4  12     1772.77     1590.24     31.40 o
  -4   4  12        0.04        0.02      2.92 o
  -3   4  12      767.58      799.99     26.33 o
  -2   4  12      512.45      523.26     18.71 o
  -1   4  12      157.88      141.82     13.16 o
   0   4  12       32.23       28.01      5.65 o
   1   4  12      169.66      171.96     11.73 o
   2   4  12        1.57        1.88      4.22 o
   3   4  12      232.53      246.10     15.77 o
   4   4  12       29.26       19.08      8.43 o
   5   4  12        3.75        1.11      3.62 o
   6   4  12       18.88        7.83      5.76 o
   7   4  12      210.67      233.83     15.89 o
   8   4  12        0.10        2.15      4.61 o
   9   4  12        7.89       -3.72      5.43 o
 -17   5  12       30.27       18.43      9.70 o
 -16   5  12      250.54      291.06     20.36 o
 -15   5  12      481.08      612.12     48.63 o
 -14   5  12       46.40       38.14      8.10 o
 -13   5  12       29.74       23.99      7.09 o
 -12   5  12      155.16      171.96     16.66 o
 -11   5  12      323.46      322.32     21.97 o
 -10   5  12        0.13        4.80      3.55 o
  -9   5  12       16.55       16.70      4.19 o
  -8   5  12       79.50       55.07      9.37 o
  -7   5  12       80.00       82.93      8.44 o
  -6   5  12       37.49       30.56      4.97 o
  -5   5  12      105.40       94.72      8.19 o
  -4   5  12      337.39      338.03     18.56 o
  -3   5  12      504.63      516.46     16.44 o
  -2   5  12      436.40      448.65     15.72 o
  -1   5  12       23.49       26.17      4.97 o
   0   5  12      185.44      191.65     12.16 o
   1   5  12      290.72      283.10     14.82 o
   2   5  12        2.13        1.51      3.66 o
   3   5  12       56.70       59.59      7.75 o
   4   5  12       23.35       21.22      4.89 o
   5   5  12        9.57        4.54      3.95 o
   6   5  12        5.04        0.99      3.78 o
   7   5  12       45.55       41.24      7.14 o
   8   5  12        0.33        3.18      6.16 o
   9   5  12       29.52       19.21      8.05 o
 -16   6  12        0.02        4.46      8.51 o
 -15   6  12        0.30       -2.15      8.02 o
 -14   6  12        6.96        7.54      6.09 o
 -13   6  12      142.75      185.27     17.64 o
 -12   6  12        5.45        7.94      5.67 o
 -11   6  12        3.61        1.48      4.03 o
 -10   6  12        6.84       14.64      6.30 o
  -9   6  12       82.05       60.42      9.10 o
  -8   6  12       31.36       28.61      5.44 o
  -7   6  12      281.32      284.62     13.50 o
  -6   6  12        0.45        2.94      3.47 o
  -5   6  12       34.52       48.89      6.34 o
  -4   6  12       53.30       51.40      6.60 o
  -3   6  12      185.62      196.60     11.19 o
  -2   6  12       16.32       16.80      4.98 o
  -1   6  12      421.98      436.39     16.20 o
   0   6  12      566.33      569.75     17.85 o
   1   6  12       53.41       39.46      5.67 o
   2   6  12      107.19      110.95      9.01 o
   3   6  12        0.55       -1.78      3.52 o
   4   6  12        0.35        1.91      3.96 o
   5   6  12      175.89      195.12     12.52 o
   6   6  12        7.21       15.56      5.45 o
   7   6  12       16.90       22.55      8.66 o
   8   6  12       35.99       50.95     10.09 o
 -15   7  12        9.94        9.08     17.10 o
 -14   7  12      146.63      203.45     33.63 o
 -13   7  12      515.29      586.09     28.41 o
 -12   7  12       19.08       20.05      7.33 o
 -11   7  12        0.61       -4.54      4.77 o
 -10   7  12       77.55       80.75     13.66 o
  -9   7  12        8.02       15.17      5.77 o
  -8   7  12        0.57        4.72      4.33 o
  -7   7  12       25.29       17.76      4.80 o
  -6   7  12      266.34      271.16     13.12 o
  -5   7  12        0.21        0.68      3.56 o
  -4   7  12        6.02        2.86      3.76 o
  -3   7  12      196.03      229.51     11.56 o
  -2   7  12      114.52      112.42      9.38 o
  -1   7  12      399.71      417.50     12.86 o
   0   7  12      316.78      324.08     15.33 o
   1   7  12      104.30      127.56      8.21 o
   2   7  12      340.32      399.20     17.30 o
   3   7  12       40.57       41.42      6.12 o
   4   7  12       49.40       57.51      7.01 o
   5   7  12        3.29        6.22      6.88 o
   6   7  12        8.54       15.18      9.58 o
   7   7  12        1.26       -4.19     10.98 o
 -14   8  12        2.84        2.48     16.60 o
 -13   8  12        0.16        4.16     11.31 o
 -12   8  12        4.00       13.88     10.73 o
 -11   8  12      282.96      295.16     19.74 o
 -10   8  12       26.34       20.13      6.97 o
  -9   8  12        2.52        6.63      5.37 o
  -8   8  12        0.25        5.92      4.46 o
  -7   8  12       23.52       14.22      5.94 o
  -6   8  12        1.37        3.54      4.03 o
  -5   8  12       40.72       28.75      5.18 o
  -4   8  12        0.09        2.45      6.15 o
  -3   8  12       16.36       25.32      7.06 o
  -2   8  12       42.43       29.04      7.12 o
  -1   8  12      172.02      170.25     18.75 o
   0   8  12       10.54       10.06      4.27 o
   1   8  12      318.04      329.51     15.80 o
   2   8  12      138.63      156.92     11.41 o
   3   8  12       29.12       16.87      7.85 o
   4   8  12        0.03        1.74      7.10 o
   5   8  12        0.16       10.99      9.81 o
 -12   9  12       46.39       59.23     19.86 o
 -11   9  12      110.01      196.22     31.92 o
 -10   9  12       22.31        4.47     11.21 o
  -9   9  12       12.70       10.04      7.26 o
  -8   9  12       20.52       20.73      7.57 o
  -7   9  12       12.25       14.09      9.53 o
  -6   9  12        4.91        3.93      6.69 o
  -5   9  12       11.23        6.24      6.99 o
  -4   9  12      140.04      170.00     24.23 o
  -3   9  12       11.76        9.74      6.40 o
  -2   9  12        0.54       -4.76      4.76 o
  -1   9  12       63.77       60.29     11.89 o
   0   9  12        0.00        4.14      6.42 o
   1   9  12       61.54       48.28      6.89 o
   2   9  12      123.65      106.35     16.04 o
   3   9  12        4.83        5.17      9.21 o
  -8  10  12       11.13        4.40     11.63 o
  -7  10  12       57.63       21.49     15.25 o
  -6  10  12        6.45        0.92     11.21 o
  -5  10  12       12.41       19.08     13.41 o
  -4  10  12       15.10       -9.43      9.43 o
  -3  10  12       19.90       36.11     15.82 o
  -2  10  12       13.33        6.45      9.74 o
  -1  10  12       55.35       67.87     15.94 o
   0  10  12       26.51       25.45     10.73 o
 -19   0  13        0.24        6.53     13.97 o
 -17   0  13        7.25       19.01     16.03 o
 -15   0  13        1.42        1.42     12.27 o
 -13   0  13      185.88      191.52     22.99 o
 -11   0  13      395.01      357.94     27.49 o
  -9   0  13      188.13      207.03     17.05 o
  -7   0  13       58.64       54.16     10.48 o
  -5   0  13      290.35      292.45     18.42 o
  -3   0  13      211.33      150.66     13.99 o
  -1   0  13      849.72      690.38     27.03 o
   1   0  13        4.74        6.73      4.91 o
   3   0  13      115.59      131.00     15.70 o
   5   0  13        3.45        3.72      4.82 o
   7   0  13        0.01        5.22      8.87 o
   9   0  13        1.70        1.84     15.68 o
 -19   1  13        8.43       19.95     22.38 o
 -18   1  13      219.58      244.20     30.77 o
 -17   1  13        4.10        1.33      5.49 o
 -16   1  13        6.18        6.81      5.37 o
 -15   1  13       94.12       82.53     15.62 o
 -14   1  13       35.20       21.00      5.53 o
 -13   1  13       21.56       13.24      4.91 o
 -12   1  13        6.39        9.86      4.07 o
 -11   1  13       21.00       12.01      4.09 o
 -10   1  13       59.87       50.54      6.28 o
  -9   1  13      523.32      535.17     14.45 o
  -8   1  13       71.76       64.57      9.14 o
  -7   1  13      190.80      208.48      9.25 o
  -6   1  13      577.86      571.33     14.20 o
  -5   1  13      253.43      237.56      9.43 o
  -4   1  13        8.03        2.69      2.15 o
  -3   1  13       56.51       55.66      5.05 o
  -2   1  13      190.51      131.65      7.30 o
  -1   1  13      242.19      215.30     11.80 o
   0   1  13       12.34        9.74      2.77 o
   1   1  13      259.84      266.40     10.39 o
   2   1  13      125.07      130.65      8.50 o
   3   1  13      223.91      235.17     13.35 o
   4   1  13        0.67        6.21      3.57 o
   5   1  13       28.54       26.27      5.53 o
   6   1  13       16.33       17.16      7.66 o
   7   1  13        7.73        3.86      5.97 o
   8   1  13        3.21        4.62      6.84 o
   9   1  13        1.05       -4.70      9.44 o
 -18   2  13      129.49      129.00     14.88 o
 -17   2  13       21.17       19.82      7.46 o
 -16   2  13      107.92      107.37     14.40 o
 -15   2  13      131.69      156.88     25.96 o
 -14   2  13       98.46      106.46     21.94 o
 -13   2  13      176.87      204.66     14.50 o
 -12   2  13       25.27       22.19      7.51 o
 -11   2  13       72.17       69.76      8.39 o
 -10   2  13       97.72       92.46      8.56 o
  -9   2  13       42.99       52.77      6.01 o
  -8   2  13     1052.53     1090.05     22.19 o
  -7   2  13        1.89        3.48      2.50 o
  -6   2  13        2.13        2.77      2.47 o
  -5   2  13      787.76      696.31     16.43 o
  -4   2  13       49.18       47.09      5.08 o
  -3   2  13      532.13      430.68     20.74 o
  -2   2  13       62.65       56.79      5.61 o
  -1   2  13       20.29        8.01      4.04 o
   0   2  13      177.10      187.89      9.59 o
   1   2  13       16.03        8.38      2.86 o
   2   2  13       74.41       63.62      6.59 o
   3   2  13        8.91        3.98      3.27 o
   4   2  13      214.03      198.15     17.94 o
   5   2  13        9.95        4.89      3.90 o
   6   2  13        5.32        4.61      4.08 o
   7   2  13       26.13       22.67      4.80 o
   8   2  13       24.54       17.18      5.63 o
   9   2  13       52.00       59.84     14.89 o
 -18   3  13       30.07       32.77     10.08 o
 -17   3  13      106.97      106.65     12.74 o
 -16   3  13      348.75      386.83     26.42 o
 -15   3  13       69.73       68.58     13.34 o
 -14   3  13        0.07        1.05      4.03 o
 -13   3  13       42.93       43.67      7.65 o
 -12   3  13        4.84        4.79      4.27 o
 -11   3  13        0.91        0.97      3.56 o
 -10   3  13        9.64        7.63      3.86 o
  -9   3  13      224.12      222.49     12.91 o
  -8   3  13       13.40        4.77      3.56 o
  -7   3  13       27.52       27.00      5.13 o
  -6   3  13      124.41      120.17      9.18 o
  -5   3  13      542.59      532.63     17.02 o
  -4   3  13      269.25      232.08     11.91 o
  -3   3  13      437.30      390.62     19.58 o
  -2   3  13       70.82       64.23      7.03 o
  -1   3  13       92.77      111.99      9.44 o
   0   3  13       11.84       11.86      4.16 o
   1   3  13       89.64       83.44      8.65 o
   2   3  13      150.21      152.78      7.66 o
   3   3  13        0.02       -1.16      2.45 o
   4   3  13       10.72       10.93      3.48 o
   5   3  13       24.75       30.13      4.80 o
   6   3  13      130.59      131.25      8.41 o
   7   3  13       35.53       30.58      5.55 o
   8   3  13        0.33        2.76      3.97 o
   9   3  13       23.58       21.99      6.46 o
 -17   4  13       83.32       76.15     23.97 o
 -16   4  13      267.87      295.55     25.29 o
 -15   4  13      126.59      162.27     15.17 o
 -14   4  13      138.77      185.51     15.54 o
 -13   4  13       72.78       55.25      8.66 o
 -12   4  13       26.59       29.35      6.69 o
 -11   4  13        1.64        2.06      4.03 o
 -10   4  13        7.87        7.55      3.81 o
  -9   4  13      383.51      404.98     16.68 o
  -8   4  13       26.93       16.77      5.98 o
  -7   4  13      301.21      285.70     13.72 o
  -6   4  13      211.81      231.08     14.03 o
  -5   4  13      337.62      304.45     15.63 o
  -4   4  13        0.38        1.70      3.41 o
  -3   4  13      525.65      498.99     19.32 o
  -2   4  13      323.70      312.20     15.80 o
  -1   4  13        0.03        2.19      3.53 o
   0   4  13        0.27       -0.98      3.75 o
   1   4  13       47.81       60.30      7.55 o
   2   4  13      374.65      399.62     23.78 o
   3   4  13      301.25      361.90     17.91 o
   4   4  13        3.37        2.64      3.74 o
   5   4  13      114.31      107.37      9.44 o
   6   4  13       76.64       86.86      9.39 o
   7   4  13       69.59       60.88     11.81 o
   8   4  13        2.40       -0.14      6.16 o
 -17   5  13      179.10      201.36     21.19 o
 -16   5  13       90.82       79.55     18.03 o
 -15   5  13        0.90        8.63      6.07 o
 -14   5  13       42.28       49.89      9.10 o
 -13   5  13        1.61        1.84      5.11 o
 -12   5  13       51.69       41.35      7.96 o
 -11   5  13        2.41        3.86      4.12 o
 -10   5  13        7.11       -1.82      3.69 o
  -9   5  13       43.42       24.56      6.16 o
  -8   5  13       47.59       36.66      7.95 o
  -7   5  13       32.72       24.65      5.93 o
  -6   5  13       49.10       44.61      7.59 o
  -5   5  13        1.86        4.77      4.04 o
  -4   5  13        4.36        1.04      3.45 o
  -3   5  13       20.03        5.37      3.95 o
  -2   5  13       29.37       19.54      5.29 o
  -1   5  13      460.04      454.36     19.24 o
   0   5  13      398.25      409.59     19.10 o
   1   5  13       21.81       22.46      5.93 o
   2   5  13       22.87        6.35      4.52 o
   3   5  13       57.84       55.28      6.73 o
   4   5  13       32.29       20.34      5.71 o
   5   5  13       32.07       32.64      8.04 o
   6   5  13        5.80       -0.02      4.09 o
   7   5  13        1.08        2.60      6.11 o
   8   5  13       74.03       62.19     14.79 o
 -16   6  13      109.66      119.29     17.34 o
 -15   6  13       15.16       22.95     11.87 o
 -14   6  13      163.14      179.88     18.01 o
 -13   6  13        8.40        8.75      6.04 o
 -12   6  13        2.44       11.86      6.92 o
 -11   6  13      127.68      151.23     16.66 o
 -10   6  13        3.22        0.49      5.53 o
  -9   6  13      105.96       82.90      8.66 o
  -8   6  13       11.61       14.87      5.66 o
  -7   6  13       23.64       29.08      5.81 o
  -6   6  13        2.24        1.89      3.82 o
  -5   6  13        0.03        3.56      3.66 o
  -4   6  13        4.40        3.90      3.65 o
  -3   6  13      325.11      348.63     15.07 o
  -2   6  13       16.20       14.10      5.91 o
  -1   6  13      133.32      136.69     11.92 o
   0   6  13       28.66       21.09      5.36 o
   1   6  13      315.91      341.05     14.24 o
   2   6  13       29.40       27.31      5.56 o
   3   6  13      128.11      120.84      9.80 o
   4   6  13       88.10       83.64      8.74 o
   5   6  13       59.46       65.64      9.09 o
   6   6  13       17.48       15.53      8.51 o
   7   6  13       30.64       24.93      8.30 o
 -15   7  13        0.45       -5.32     14.68 o
 -14   7  13       75.23       82.85     17.63 o
 -13   7  13      132.87      167.80     23.11 o
 -12   7  13      183.56      216.55     23.42 o
 -11   7  13       33.67       49.67     10.14 o
 -10   7  13        1.53        5.79      5.32 o
  -9   7  13      139.41      157.85     15.86 o
  -8   7  13        0.95        8.89      4.58 o
  -7   7  13        0.30        1.31      4.11 o
  -6   7  13       31.58       33.54      9.85 o
  -5   7  13      113.80      134.82     10.20 o
  -4   7  13        7.21        9.45      4.42 o
  -3   7  13        0.99       -1.93      3.43 o
  -2   7  13       29.94       33.13      4.94 o
  -1   7  13       44.02       32.60      5.95 o
   0   7  13       89.44       75.84      7.26 o
   1   7  13        0.34        4.08      3.84 o
   2   7  13       51.55       46.56      6.38 o
   3   7  13       67.27       54.26      7.10 o
   4   7  13       12.41        9.05      5.57 o
   5   7  13       20.98       27.08     11.15 o
 -13   8  13       25.53        7.73     16.81 o
 -12   8  13       91.09       48.81     21.57 o
 -11   8  13        0.00        1.77      7.58 o
 -10   8  13       28.04       21.41      6.98 o
  -9   8  13        4.65        0.34      5.17 o
  -8   8  13        0.36       -0.55      4.45 o
  -7   8  13       16.67       14.90      6.51 o
  -6   8  13       13.07        8.01      4.76 o
  -5   8  13      239.67      275.95     18.27 o
  -4   8  13       30.62       24.11      4.99 o
  -3   8  13       26.12       19.77      5.00 o
  -2   8  13       56.54       61.33      6.75 o
  -1   8  13        0.05       -3.45      3.45 o
   0   8  13       35.14       40.15      6.57 o
   1   8  13       56.03       67.36     12.04 o
   2   8  13       50.41       19.16      8.49 o
   3   8  13        3.74        1.81      7.55 o
   4   8  13       75.69       72.30     14.99 o
 -11   9  13      452.12      525.41     35.85 o
 -10   9  13       29.76       11.39     10.52 o
  -9   9  13        7.42       14.40     14.47 o
  -8   9  13       20.14       18.85      7.31 o
  -7   9  13       81.32       86.53     18.20 o
  -6   9  13       11.68        1.60      7.72 o
  -5   9  13        6.28       19.91      8.64 o
  -4   9  13        8.90        0.90      6.55 o
  -3   9  13        0.81        6.96      6.13 o
  -2   9  13        7.16        1.60      5.83 o
  -1   9  13      162.64      180.74     18.05 o
   0   9  13       39.25       47.49      9.47 o
   1   9  13       74.02       87.40     13.05 o
   2   9  13      108.88       89.36     19.78 o
  -6  10  13       23.79       22.42     15.11 o
  -5  10  13       13.65       15.82     13.55 o
  -4  10  13        7.87       20.93     14.33 o
  -3  10  13        0.19        9.58     11.31 o
 -18   0  14        1.44        2.55     15.96 o
 -16   0  14       11.15        6.31     13.83 o
 -14   0  14      144.81      125.14     28.66 o
 -12   0  14      104.31      110.69     17.43 o
 -10   0  14      253.05      282.37     20.81 o
  -8   0  14      704.70      720.72     28.97 o
  -6   0  14     1141.00     1125.88     36.69 o
  -4   0  14        6.31       -2.97      3.72 o
  -2   0  14       11.96        3.69      4.63 o
   0   0  14        0.14       -0.35      4.38 o
   2   0  14        2.13        2.73      4.79 o
   4   0  14       55.36       54.47     13.74 o
   6   0  14      168.41      181.93     19.91 o
 -18   1  14      101.12       95.85     20.73 o
 -17   1  14       49.12       28.25     19.44 o
 -16   1  14        6.83        3.51      8.49 o
 -15   1  14      161.18      165.13     16.80 o
 -14   1  14       25.12       25.54      5.95 o
 -13   1  14      471.48      491.93     19.01 o
 -12   1  14      121.74      125.81     15.54 o
 -11   1  14      212.09      240.89     13.53 o
 -10   1  14      123.51      127.19      9.19 o
  -9   1  14        1.46        6.19      2.85 o
  -8   1  14       35.49       32.69      5.05 o
  -7   1  14      153.44      156.39      9.84 o
  -6   1  14       66.55       57.88      5.10 o
  -5   1  14      317.93      306.99     10.62 o
  -4   1  14        3.32        5.19      2.57 o
  -3   1  14      252.44      243.07      9.36 o
  -2   1  14       19.68       18.18      3.20 o
  -1   1  14       93.01       74.66      6.29 o
   0   1  14       52.30       31.68      5.47 o
   1   1  14      106.36       84.43      7.47 o
   2   1  14       15.01       16.08      4.33 o
   3   1  14        0.41        1.39      3.17 o
   4   1  14      329.34      386.36     18.21 o
   5   1  14       47.79       57.73      9.28 o
   6   1  14       31.42       25.37      7.34 o
   7   1  14       18.52       13.80      7.72 o
   8   1  14       62.63       38.65     28.73 o
 -18   2  14      287.12      296.34     20.93 o
 -17   2  14       93.46      109.63     20.62 o
 -16   2  14        1.88       -0.26      5.03 o
 -15   2  14       72.90       61.29      9.28 o
 -14   2  14        0.01        4.74      5.64 o
 -13   2  14       66.92       88.08     13.72 o
 -12   2  14      107.97      117.74     17.76 o
 -11   2  14        5.13        8.41      4.43 o
 -10   2  14       92.92       85.62      8.53 o
  -9   2  14       40.71       31.28      5.56 o
  -8   2  14       44.28       51.07      5.77 o
  -7   2  14      245.16      263.77     11.09 o
  -6   2  14       42.09       33.68      5.67 o
  -5   2  14      757.97      759.02     18.68 o
  -4   2  14      122.90      130.28      8.11 o
  -3   2  14      873.67      849.20     19.10 o
  -2   2  14        3.80        2.29      2.85 o
  -1   2  14      342.19      361.45     12.97 o
   0   2  14       71.67       55.89      5.99 o
   1   2  14      305.38      305.19     13.31 o
   2   2  14       35.09       38.45      5.56 o
   3   2  14        0.33        1.19      3.44 o
   4   2  14       44.58       45.59      6.41 o
   5   2  14      167.07      164.72     11.12 o
   6   2  14       19.01       11.74      5.02 o
   7   2  14       20.27       20.99      6.11 o
   8   2  14       11.46        5.06      7.54 o
 -18   3  14       76.58       91.85     13.75 o
 -17   3  14        0.15       -4.86      4.86 o
 -16   3  14      192.79      177.29     15.61 o
 -15   3  14      267.68      297.36     19.15 o
 -14   3  14        0.97       -0.05      4.34 o
 -13   3  14        2.61       -2.55      3.85 o
 -12   3  14      288.86      270.89     16.58 o
 -11   3  14       48.15       52.14      9.30 o
 -10   3  14        1.06        1.81      3.57 o
  -9   3  14       33.81       35.10      5.94 o
  -8   3  14       41.02       33.95      5.83 o
  -7   3  14      167.97      177.52     11.52 o
  -6   3  14       52.20       45.23      7.14 o
  -5   3  14       70.36       86.03      8.21 o
  -4   3  14      118.56      125.51     11.97 o
  -3   3  14        7.08       12.99      4.73 o
  -2   3  14       74.14       79.92      8.90 o
  -1   3  14       70.24       77.41      8.77 o
   0   3  14      131.05      122.44     11.31 o
   1   3  14       40.41       28.18      5.39 o
   2   3  14       24.86       16.46      3.25 o
   3   3  14      149.89      164.84      8.42 o
   4   3  14       48.57       37.55      4.90 o
   5   3  14       36.05       42.60      8.50 o
   6   3  14        1.16        1.18      3.27 o
   7   3  14        3.06       -1.12      3.95 o
   8   3  14       21.80       18.47      5.88 o
 -17   4  14       33.73       34.69     17.14 o
 -16   4  14      232.71      327.94     20.91 o
 -15   4  14       15.71        5.93      7.66 o
 -14   4  14       40.36       34.73      8.02 o
 -13   4  14        2.52       -1.29      4.60 o
 -12   4  14        2.37        3.17      4.87 o
 -11   4  14      321.15      360.97     18.82 o
 -10   4  14        1.24        7.44      3.65 o
  -9   4  14        9.30        1.24      3.72 o
  -8   4  14        0.57        1.36      3.20 o
  -7   4  14      174.92      180.64     20.38 o
  -6   4  14      200.51      214.44     14.25 o
  -5   4  14        2.52        3.42      3.67 o
  -4   4  14       46.64       50.21      7.36 o
  -3   4  14      117.46      120.73     11.22 o
  -2   4  14        6.58       -0.43      3.56 o
  -1   4  14      129.84      136.40     11.99 o
   0   4  14       34.68       23.52      6.04 o
   1   4  14      140.94      121.33     15.16 o
   2   4  14        2.33        7.54      4.48 o
   3   4  14       11.99       17.11      6.30 o
   4   4  14       14.38       12.99      5.12 o
   5   4  14        0.60        4.64      4.37 o
   6   4  14       32.32       24.80     10.62 o
   7   4  14       11.40        8.26      7.04 o
 -16   5  14       28.12       26.28     10.08 o
 -15   5  14      105.86      107.15     24.15 o
 -14   5  14      791.43      889.43     30.57 o
 -13   5  14       53.96       49.24     10.38 o
 -12   5  14        3.10        4.62      4.67 o
 -11   5  14        0.02       -1.82      5.81 o
 -10   5  14       68.83       58.74      8.97 o
  -9   5  14        3.89       -0.35      3.65 o
  -8   5  14       73.17       62.87      8.93 o
  -7   5  14       38.03       26.29      6.47 o
  -6   5  14       13.06       10.34      5.14 o
  -5   5  14        0.39        2.43      4.50 o
  -4   5  14        0.33        2.32      4.21 o
  -3   5  14      536.77      562.38     22.67 o
  -2   5  14       95.24       70.80     15.82 o
  -1   5  14        2.17       -0.45      3.56 o
   0   5  14      155.57      181.11     14.27 o
   1   5  14       20.53       13.65      4.84 o
   2   5  14        5.26        4.09      4.29 o
   3   5  14        7.19        7.34      4.56 o
   4   5  14       43.92       30.45      6.79 o
   5   5  14       17.85       18.14      6.02 o
   6   5  14        4.50       19.24      6.86 o
 -15   6  14        0.82       -1.03      8.98 o
 -14   6  14      173.86      202.98     83.74 o
 -13   6  14       75.59       58.58     13.42 o
 -12   6  14      130.70      120.41     14.09 o
 -11   6  14       78.95       76.89     11.36 o
 -10   6  14       43.56       23.32      7.80 o
  -9   6  14      152.40      167.06     15.51 o
  -8   6  14       13.20        5.75      5.05 o
  -7   6  14      314.67      324.09     17.89 o
  -6   6  14       10.08       10.86      5.56 o
  -5   6  14        3.62        0.09      4.44 o
  -4   6  14      207.40      220.26     14.92 o
  -3   6  14      223.27      239.87     19.02 o
  -2   6  14       39.79       35.20      8.31 o
  -1   6  14      102.39       97.63     13.69 o
   0   6  14      379.60      439.24     27.31 o
   1   6  14        4.25        5.34      4.16 o
   2   6  14        4.21        7.97      4.31 o
   3   6  14       45.41       39.77      8.84 o
   4   6  14       78.00       78.47     10.08 o
   5   6  14       71.37       56.84      9.63 o
 -14   7  14       76.10      124.29     20.94 o
 -13   7  14        1.22       -3.27      8.95 o
 -12   7  14       47.58       38.31     31.00 o
 -11   7  14        0.18        4.37      6.86 o
 -10   7  14       87.68       73.95     11.77 o
  -9   7  14        1.51       -2.54      4.90 o
  -8   7  14        4.38        8.27      5.43 o
  -7   7  14        1.76       -1.66      4.46 o
  -6   7  14        0.88        3.43      5.19 o
  -5   7  14      146.77      144.86     12.20 o
  -4   7  14       11.85       11.06      5.43 o
  -3   7  14        0.33        3.75      4.54 o
  -2   7  14      100.54      113.30     11.16 o
  -1   7  14        5.57        4.81      4.08 o
   0   7  14        2.35        1.29      3.93 o
   1   7  14      116.78      123.82      9.84 o
   2   7  14       26.57       17.68      6.07 o
   3   7  14        0.22        1.01      5.16 o
   4   7  14        6.28        8.05      6.69 o
 -12   8  14       46.62       41.29     20.29 o
 -11   8  14        1.70       -0.03      9.33 o
 -10   8  14      109.89      133.74     43.95 o
  -9   8  14      313.13      346.18     20.84 o
  -8   8  14       23.85       24.11      7.27 o
  -7   8  14        2.18       -0.29      5.08 o
  -6   8  14       56.94       57.34      7.57 o
  -5   8  14        1.11        2.01      4.76 o
  -4   8  14        6.90        9.62      4.46 o
  -3   8  14        1.67        1.54      4.50 o
  -2   8  14       69.88       80.41      8.54 o
  -1   8  14        4.05       -0.58      4.24 o
   0   8  14        2.61        6.47      7.81 o
   1   8  14       81.36       87.54     18.19 o
   2   8  14       30.73       22.47     13.44 o
  -9   9  14        7.33        9.66     10.08 o
  -8   9  14       10.89        6.09      8.78 o
  -7   9  14      109.17      127.81     16.53 o
  -6   9  14      105.53      116.32     14.34 o
  -5   9  14        0.66        2.35      6.82 o
  -4   9  14      217.64      228.06     18.79 o
  -3   9  14        0.04       -5.49      5.49 o
  -2   9  14       22.99        6.07      9.33 o
  -1   9  14        3.75        8.10      9.77 o
 -17   0  15       18.22       30.15     21.14 o
 -15   0  15      423.55      422.80     50.65 o
 -13   0  15      517.33      606.94     58.28 o
 -11   0  15       65.74       51.57     21.67 o
  -9   0  15      252.74      249.76     29.67 o
  -7   0  15       51.91       36.00      8.18 o
  -5   0  15       21.33       15.63      6.44 o
  -3   0  15      690.37      625.05     27.67 o
  -1   0  15      971.68      964.17     35.73 o
   1   0  15      136.12      153.24     14.31 o
   3   0  15      122.67      146.15     14.73 o
   5   0  15        0.00       -1.85      6.73 o
 -18   1  15        7.16       -0.01      8.59 o
 -17   1  15        0.77        1.85      8.28 o
 -16   1  15        6.05        5.54      9.39 o
 -15   1  15        5.58        8.59      7.71 o
 -14   1  15        0.66        6.81      6.74 o
 -13   1  15        3.20       10.89      7.61 o
 -12   1  15       27.66       15.17      7.53 o
 -11   1  15      156.11      153.49     14.61 o
 -10   1  15      423.81      436.03     20.11 o
  -9   1  15      107.95      126.54     10.65 o
  -8   1  15      210.14      239.40     18.65 o
  -7   1  15       70.06       70.90      7.96 o
  -6   1  15       22.29       15.96      4.54 o
  -5   1  15       19.41       13.59      4.28 o
  -4   1  15        9.39       10.68      5.45 o
  -3   1  15      124.43      106.99      9.82 o
  -2   1  15       44.11       47.76      7.42 o
  -1   1  15       28.35       23.55      5.07 o
   0   1  15       74.66       50.79      7.12 o
   1   1  15       41.12       26.65      4.87 o
   2   1  15       14.28        5.63      3.93 o
   3   1  15       64.96       68.47      9.74 o
   4   1  15       14.44        8.18      5.44 o
   5   1  15        4.63        9.17      6.26 o
   6   1  15      145.99      161.48     17.49 o
   7   1  15        0.01        5.03     10.22 o
 -18   2  15       93.06      100.03     21.56 o
 -17   2  15       92.76       75.89     14.50 o
 -16   2  15       20.40        8.07      5.70 o
 -15   2  15       66.80       66.29      9.01 o
 -14   2  15        0.23        3.70      4.70 o
 -13   2  15       33.67       41.29      7.52 o
 -12   2  15      201.51      207.81     14.08 o
 -11   2  15      282.07      289.26     17.45 o
 -10   2  15        3.75       -1.49      3.67 o
  -9   2  15      120.27      139.25     10.37 o
  -8   2  15        6.98        4.95      3.53 o
  -7   2  15        4.04        1.53      2.79 o
  -6   2  15      126.25      114.96      8.02 o
  -5   2  15       10.71        2.28      2.92 o
  -4   2  15      116.46      119.61      8.11 o
  -3   2  15       18.67       11.71      3.55 o
  -2   2  15       41.62       26.17      4.57 o
  -1   2  15       23.65       13.79      4.44 o
   0   2  15       44.34       36.88      6.77 o
   1   2  15        0.42       -0.95      3.01 o
   2   2  15        3.26        4.10      3.64 o
   3   2  15        6.57        8.73      4.17 o
   4   2  15       35.79       30.10      7.54 o
   5   2  15        4.79        6.21      6.09 o
   6   2  15       12.61       13.73      5.85 o
   7   2  15        1.15        1.33      6.46 o
 -17   3  15      167.39      184.65     23.04 o
 -16   3  15      128.47      140.57     18.69 o
 -15   3  15       36.32       30.60     16.00 o
 -14   3  15        5.46       12.39      5.56 o
 -13   3  15      192.99      227.98     15.91 o
 -12   3  15      215.76      220.57     15.61 o
 -11   3  15        0.72        1.94      4.05 o
 -10   3  15      159.38      175.29     12.39 o
  -9   3  15       50.28       36.99      9.03 o
  -8   3  15       46.82       29.26      7.20 o
  -7   3  15       44.71       46.15      7.15 o
  -6   3  15      155.06      134.54     12.81 o
  -5   3  15      245.45      226.51     14.51 o
  -4   3  15       23.49       24.59      5.71 o
  -3   3  15      181.46      181.69     16.13 o
  -2   3  15        2.33        1.08      3.81 o
  -1   3  15      292.02      315.59     17.09 o
   0   3  15       47.71       68.70      9.03 o
   1   3  15       22.52       21.57      5.45 o
   2   3  15      224.52      248.51     16.99 o
   3   3  15       34.39       22.56      5.76 o
   4   3  15        6.99        5.48      5.19 o
   5   3  15       19.99       15.60      4.07 o
   6   3  15       12.09       10.18      4.58 o
   7   3  15       13.18       18.64      5.84 o
 -17   4  15        1.65       -6.60      6.60 o
 -16   4  15       76.80       90.01     17.17 o
 -15   4  15        0.18        7.23      5.96 o
 -14   4  15       13.30        9.20      5.67 o
 -13   4  15        9.88       14.22      5.84 o
 -12   4  15        0.52        7.27      5.01 o
 -11   4  15       22.17       27.56      8.74 o
 -10   4  15      102.67      114.96     10.66 o
  -9   4  15        6.91        5.99      4.48 o
  -8   4  15       14.17        9.71      4.80 o
  -7   4  15        3.46        8.37      4.45 o
  -6   4  15      166.40      184.12     16.76 o
  -5   4  15       87.57       70.05      8.98 o
  -4   4  15        4.40        8.38      4.56 o
  -3   4  15       34.08       32.83      6.81 o
  -2   4  15      143.23      120.96     11.56 o
  -1   4  15      233.59      268.41     19.59 o
   0   4  15       13.22       10.73      4.52 o
   1   4  15      215.18      218.57     14.55 o
   2   4  15      299.57      302.58     24.46 o
   3   4  15       52.67       48.33      7.88 o
   4   4  15       12.12       10.53      5.71 o
   5   4  15       18.08        8.06      6.46 o
   6   4  15       23.13       32.35      9.39 o
 -16   5  15        0.26        8.01      7.78 o
 -15   5  15       24.25       32.84     10.98 o
 -14   5  15      135.21      144.41     17.29 o
 -13   5  15       19.24       21.19     18.90 o
 -12   5  15       82.71       91.57     18.38 o
 -11   5  15        8.48       14.54      6.99 o
 -10   5  15       31.46       13.65      5.49 o
  -9   5  15       53.98       55.43     10.62 o
  -8   5  15        6.49       13.87      5.59 o
  -7   5  15       27.79       11.36      5.54 o
  -6   5  15        0.31        3.76      4.36 o
  -5   5  15       85.84       71.77      9.68 o
  -4   5  15       29.67       24.67      6.61 o
  -3   5  15       25.99       18.16      6.13 o
  -2   5  15        1.18        7.10      5.10 o
  -1   5  15       20.66       28.14      6.78 o
   0   5  15       13.72        4.48      4.34 o
   1   5  15        0.43       -0.71      4.11 o
   2   5  15       29.39       18.35      6.68 o
   3   5  15        1.18        4.99      4.44 o
   4   5  15       84.17       86.89     11.02 o
   5   5  15       10.95        6.05      6.16 o
 -15   6  15        0.97        1.01      9.00 o
 -14   6  15       31.04       20.12     11.65 o
 -13   6  15        9.08       12.40      9.88 o
 -12   6  15       73.87       58.41     10.52 o
 -11   6  15        1.38        5.30      6.25 o
 -10   6  15       20.11       32.27      7.84 o
  -9   6  15      218.97      282.98     18.08 o
  -8   6  15      130.90      121.64     14.17 o
  -7   6  15        0.55        0.51      4.60 o
  -6   6  15       32.46       32.58      7.18 o
  -5   6  15        0.01       -0.38      4.64 o
  -4   6  15       10.17       13.90      6.04 o
  -3   6  15        0.66        1.87      4.65 o
  -2   6  15       10.41        9.69      5.57 o
  -1   6  15       87.24       93.29     10.45 o
   0   6  15        8.25       11.07      6.09 o
   1   6  15        3.36        3.91      4.42 o
   2   6  15       14.02       22.53      8.93 o
   3   6  15       64.25       64.33     11.07 o
   4   6  15        2.26        2.17      5.66 o
 -13   7  15      240.58      231.67     33.70 o
 -12   7  15      417.67      463.67     66.90 o
 -11   7  15       80.25       91.11     17.30 o
 -10   7  15       14.66       16.39     14.65 o
  -9   7  15       55.82       57.07      9.36 o
  -8   7  15       21.07       16.19      9.39 o
  -7   7  15       13.98       17.43      7.31 o
  -6   7  15        3.05       15.95      6.31 o
  -5   7  15        5.12        4.42      5.26 o
  -4   7  15      133.13      166.74     15.48 o
  -3   7  15        9.23        5.82      5.20 o
  -2   7  15      185.39      198.10     13.85 o
  -1   7  15       74.18       62.16      8.59 o
   0   7  15       20.50       25.90      6.54 o
   1   7  15        1.87       -1.91      5.02 o
   2   7  15        6.03       -2.15      5.33 o
   3   7  15        7.02       11.62      9.76 o
 -11   8  15       61.22       66.93     16.93 o
 -10   8  15      108.86      112.55     19.34 o
  -9   8  15       72.18       67.85     41.25 o
  -8   8  15        9.76       19.77      9.79 o
  -7   8  15      140.66      151.42     18.74 o
  -6   8  15        9.51       14.81      6.22 o
  -5   8  15       98.45      111.05     10.91 o
  -4   8  15        0.73        8.98      5.27 o
  -3   8  15        3.93       -1.87      6.53 o
  -2   8  15       27.32       17.65      9.36 o
  -1   8  15        0.42       -4.54      7.68 o
   0   8  15        0.13        8.52      9.51 o
  -7   9  15       24.84       10.96     19.40 o
  -6   9  15        6.18       -4.57      9.91 o
  -5   9  15       13.47       33.05     25.72 o
  -4   9  15        3.42       -7.76      7.76 o
 -16   0  16       41.72       38.59     21.71 o
 -14   0  16       59.25       45.26     22.42 o
 -12   0  16        2.92        0.71      6.92 o
 -10   0  16      352.87      415.48     30.92 o
  -8   0  16       91.23      107.77     17.00 o
  -6   0  16       18.71       11.33      6.09 o
  -4   0  16        2.34        7.36      5.59 o
  -2   0  16       40.73       32.37      9.25 o
   0   0  16        6.37        7.28      5.65 o
   2   0  16      120.61      142.60     15.05 o
   4   0  16       46.70       63.97     13.13 o
 -17   1  16       45.32       30.84     14.82 o
 -16   1  16       17.49       11.66     11.51 o
 -15   1  16       46.53       30.15     12.04 o
 -14   1  16       14.10       28.50     10.01 o
 -13   1  16       31.80       13.28      8.20 o
 -12   1  16        3.24        6.62      6.66 o
 -11   1  16       92.28       96.28     16.09 o
 -10   1  16       32.23       34.39      6.47 o
  -9   1  16        4.62        5.87      4.16 o
  -8   1  16      469.73      509.28     19.51 o
  -7   1  16      356.72      446.52     23.07 o
  -6   1  16        0.39        9.07      4.37 o
  -5   1  16       44.22       59.62      7.64 o
  -4   1  16        1.57       -1.43      3.57 o
  -3   1  16       93.50       65.70      8.84 o
  -2   1  16        0.05       -1.54      3.81 o
  -1   1  16       24.40       18.20      5.50 o
   0   1  16       40.45       33.69      5.90 o
   1   1  16       67.48       66.01      7.64 o
   2   1  16       22.36       14.37      5.85 o
   3   1  16       10.10       12.81      6.03 o
   4   1  16       45.79       47.70      8.93 o
   5   1  16       26.25       35.09      8.78 o
   6   1  16       11.24        3.14     10.82 o
 -17   2  16       12.37       28.53     23.16 o
 -16   2  16        6.59        4.81      7.80 o
 -15   2  16        0.03       -2.96      4.51 o
 -14   2  16        5.86        6.96      6.14 o
 -13   2  16       32.87       29.19      6.81 o
 -12   2  16       31.18       37.61      7.02 o
 -11   2  16      187.04      214.33     12.79 o
 -10   2  16        5.96        7.17      4.51 o
  -9   2  16        6.23        9.34      4.26 o
  -8   2  16       19.43       18.42      4.68 o
  -7   2  16       41.98       37.53      5.70 o
  -6   2  16        9.59        7.98      3.84 o
  -5   2  16      140.44      157.94     11.45 o
  -4   2  16        8.05        8.48      3.78 o
  -3   2  16        0.62        0.76      3.11 o
  -2   2  16        7.20        9.94      4.18 o
  -1   2  16        0.05        2.61      3.57 o
   0   2  16       85.67       73.82      9.76 o
   1   2  16      300.58      290.06     18.19 o
   2   2  16        2.94        0.88      4.76 o
   3   2  16       59.82       47.69      8.85 o
   4   2  16      144.62      167.72     15.61 o
   5   2  16       34.81       24.48     14.57 o
   6   2  16       11.68        9.90      8.74 o
 -17   3  16        8.20        4.52      8.77 o
 -16   3  16       15.88       11.34      7.61 o
 -15   3  16       27.17       28.79      7.54 o
 -14   3  16        0.15       -0.63      4.93 o
 -13   3  16       54.59       49.96      8.49 o
 -12   3  16        0.79       -2.53      4.32 o
 -11   3  16      123.79      136.79     11.75 o
 -10   3  16       95.37       96.99      9.84 o
  -9   3  16      139.70      205.69     22.75 o
  -8   3  16       54.09       42.50      7.05 o
  -7   3  16       82.81       59.88      9.57 o
  -6   3  16      143.82      181.32     17.10 o
  -5   3  16       61.93       65.66     10.42 o
  -4   3  16        1.30        3.04      3.77 o
  -3   3  16       48.44       50.71      7.72 o
  -2   3  16        1.97        3.03      4.01 o
  -1   3  16       39.67       26.16      8.25 o
   0   3  16        4.37        0.92      3.64 o
   1   3  16        8.41       13.09      4.96 o
   2   3  16       10.32        9.30      5.13 o
   3   3  16        0.27        0.01      4.58 o
   4   3  16        1.13       -0.74      5.58 o
   5   3  16        6.07        2.15     11.01 o
 -16   4  16       22.75       15.97      8.67 o
 -15   4  16        2.98        8.73      9.63 o
 -14   4  16       36.36       40.58     11.93 o
 -13   4  16        4.88       -1.32      5.07 o
 -12   4  16      137.08      163.83     25.89 o
 -11   4  16       70.17       63.38      8.75 o
 -10   4  16       70.48       51.23      8.73 o
  -9   4  16      243.93      292.22     17.90 o
  -8   4  16       33.63       22.23      6.31 o
  -7   4  16      194.86      221.95     30.20 o
  -6   4  16        4.41        3.53      4.87 o
  -5   4  16        7.29        4.58      4.66 o
  -4   4  16       47.19       46.28      9.02 o
  -3   4  16        6.03        3.15      4.59 o
  -2   4  16        3.85        2.67      4.34 o
  -1   4  16        1.79        2.99      4.78 o
   0   4  16        0.90       -0.88      4.12 o
   1   4  16       27.02       13.55      5.92 o
   2   4  16        1.55        4.07      4.45 o
   3   4  16       37.17       28.95      9.32 o
   4   4  16       11.92       12.65      7.63 o
   5   4  16       19.44        6.13      6.53 o
 -15   5  16      308.02      296.68     65.90 o
 -14   5  16       78.19       59.19     27.24 o
 -13   5  16       66.55       41.47     22.20 o
 -12   5  16       70.93       79.94     12.16 o
 -11   5  16      147.51      160.05     16.40 o
 -10   5  16       22.37       14.02      6.26 o
  -9   5  16        4.10        2.63      4.68 o
  -8   5  16       11.17        9.58      5.86 o
  -7   5  16        0.62        5.93      6.46 o
  -6   5  16        0.05        1.02      4.64 o
  -5   5  16       57.08       61.53      9.40 o
  -4   5  16       41.98       25.99      7.94 o
  -3   5  16       98.56       95.69     18.32 o
  -2   5  16       78.06       76.33     10.02 o
  -1   5  16        2.46        4.07      4.34 o
   0   5  16       41.93       32.23      6.57 o
   1   5  16       18.90       19.57      5.85 o
   2   5  16        5.05        6.72      6.35 o
   3   5  16        0.78       -4.57      5.15 o
   4   5  16       22.87       26.19     13.17 o
 -14   6  16      107.91      119.47     42.21 o
 -13   6  16       72.39       58.31     14.38 o
 -12   6  16        0.17       -9.76     10.22 o
 -11   6  16        0.64        9.45     10.46 o
 -10   6  16       28.87       30.29      8.51 o
  -9   6  16        0.50        5.51      6.02 o
  -8   6  16       95.38      116.35     12.82 o
  -7   6  16        3.38        7.97      6.06 o
  -6   6  16       43.17       46.70      8.83 o
  -5   6  16       47.65       25.61     12.01 o
  -4   6  16       79.96       78.12     11.29 o
  -3   6  16       30.65       10.82      7.61 o
  -2   6  16        4.05        2.63      5.33 o
  -1   6  16        1.52        0.47      4.66 o
   0   6  16       20.10        8.33      6.78 o
   1   6  16        1.01        5.00      6.06 o
   2   6  16        3.52        7.01      6.28 o
 -12   7  16      151.87      175.94     38.34 o
 -11   7  16       38.10       41.76     15.68 o
 -10   7  16        9.00        2.59      9.83 o
  -9   7  16       29.86       12.62      8.96 o
  -8   7  16       33.35       39.80     10.74 o
  -7   7  16       64.92       72.06     10.53 o
  -6   7  16       19.08       20.90      7.25 o
  -5   7  16        0.78       -4.67      5.01 o
  -4   7  16       31.33       21.09      8.66 o
  -3   7  16       60.53       64.03     12.98 o
  -2   7  16       24.08        6.04      7.18 o
  -1   7  16       94.96       92.06     11.37 o
   0   7  16        1.46        1.98      5.94 o
   1   7  16       31.59       36.38      9.93 o
  -9   8  16       23.31       24.59     13.14 o
  -8   8  16       20.53       22.20     12.30 o
  -7   8  16       10.36       10.54     11.44 o
  -6   8  16      103.41      100.37     19.63 o
  -5   8  16       14.91        3.56     10.72 o
  -4   8  16        0.73        5.54     10.07 o
  -3   8  16       20.31       15.98      9.93 o
  -2   8  16        3.11        1.46      9.32 o
 -17   0  17        2.58       15.25     17.88 o
 -15   0  17       39.74       65.19     25.61 o
 -13   0  17       13.53       19.01     16.81 o
 -11   0  17        2.46       12.30      8.96 o
  -9   0  17      108.98       95.73     14.42 o
  -7   0  17       81.34       95.11     22.40 o
  -5   0  17       88.34       99.97     14.49 o
  -3   0  17      458.34      480.49     28.15 o
  -1   0  17       67.99       86.23     15.71 o
   1   0  17       23.06       13.58      6.89 o
   3   0  17      120.31      137.82     25.55 o
 -17   1  17       35.21       22.51     14.99 o
 -16   1  17       19.70        9.72     12.46 o
 -15   1  17      155.24      157.66     25.21 o
 -14   1  17       14.36       12.23     10.37 o
 -13   1  17      104.82      116.44     16.61 o
 -12   1  17       26.56       28.85      9.79 o
 -11   1  17      174.50      215.09     18.68 o
 -10   1  17        2.90        4.18      5.29 o
  -9   1  17      116.11      123.04     11.44 o
  -8   1  17      161.14      166.95     12.87 o
  -7   1  17       22.72       32.44      6.82 o
  -6   1  17      170.72      191.97     13.40 o
  -5   1  17       79.24       69.85      8.65 o
  -4   1  17        0.00        2.90      4.12 o
  -3   1  17       56.30       64.65      8.32 o
  -2   1  17        1.96        4.73      4.40 o
  -1   1  17      103.83       90.76     11.28 o
   0   1  17        1.39        1.66      5.26 o
   1   1  17       31.20       31.23      7.63 o
   2   1  17        1.44        3.53      5.64 o
   3   1  17        0.25       -0.13      5.64 o
   4   1  17        4.33        6.15      8.58 o
   5   1  17       10.95       27.31     14.10 o
 -16   2  17       33.09       17.10     11.83 o
 -15   2  17       23.32       18.77      9.28 o
 -14   2  17       45.26       80.20     14.60 o
 -13   2  17        3.58       -4.29      6.42 o
 -12   2  17       15.77       15.40      8.20 o
 -11   2  17        3.62        3.67      5.67 o
 -10   2  17      220.65      228.57     36.83 o
  -9   2  17       15.65       19.58      7.01 o
  -8   2  17       29.35       25.66      7.40 o
  -7   2  17        2.11       -3.94      3.94 o
  -6   2  17       52.01       31.37      7.64 o
  -5   2  17       54.83       33.89      9.87 o
  -4   2  17       42.40       53.10      9.41 o
  -3   2  17      157.73      183.83     18.93 o
  -2   2  17        7.13        5.46      6.37 o
  -1   2  17       24.63       27.18      8.86 o
   0   2  17        7.81        4.66      5.91 o
   1   2  17        1.41        7.14      6.05 o
   2   2  17        1.71       -2.97      5.36 o
   3   2  17       30.68       11.99      7.18 o
   4   2  17        9.78       14.81      7.14 o
 -16   3  17       18.40       14.04      8.18 o
 -15   3  17       47.04       47.13     10.33 o
 -14   3  17       35.61       47.94      9.01 o
 -13   3  17       58.07       50.75     11.18 o
 -12   3  17       10.97       10.48      5.48 o
 -11   3  17       78.63       73.45      9.14 o
 -10   3  17      136.75      140.08     13.84 o
  -9   3  17       21.26       22.87      5.81 o
  -8   3  17       25.01       12.77      5.03 o
  -7   3  17       59.11       55.86      8.16 o
  -6   3  17       74.26       71.43      9.25 o
  -5   3  17      118.20      128.83     11.41 o
  -4   3  17       10.08        0.80      4.10 o
  -3   3  17       45.88       29.09      7.97 o
  -2   3  17        2.95        4.87      4.46 o
  -1   3  17        2.45        0.28      4.38 o
   0   3  17       30.16       36.30      6.75 o
   1   3  17       53.35       54.52      7.54 o
   2   3  17        0.00        8.03      6.52 o
   3   3  17        1.08        8.27      9.88 o
   4   3  17        2.90        3.69      9.79 o
 -15   4  17        1.64        1.77      7.40 o
 -14   4  17        0.15       -1.83      6.73 o
 -13   4  17        9.84        8.89      7.60 o
 -12   4  17       55.60       40.47     10.14 o
 -11   4  17        4.07        8.96      6.52 o
 -10   4  17        2.79       11.42      5.68 o
  -9   4  17      183.31      193.70     15.01 o
  -8   4  17      135.05      115.27     11.98 o
  -7   4  17       46.31       55.05     14.66 o
  -6   4  17      115.19      141.09     13.13 o
  -5   4  17       43.14       46.61      8.27 o
  -4   4  17      117.93      150.45     13.27 o
  -3   4  17        0.89        6.85      4.64 o
  -2   4  17       66.91       49.39     11.52 o
  -1   4  17       15.44        4.68      4.33 o
   0   4  17        0.66        2.39      4.30 o
   1   4  17       34.92       30.11     15.44 o
   2   4  17       78.31      101.02     18.51 o
   3   4  17        3.02        2.66      6.27 o
 -14   5  17        0.08       -7.09      7.27 o
 -13   5  17       29.57       11.33      9.26 o
 -12   5  17       16.32       11.53      8.26 o
 -11   5  17        5.75       11.36      7.57 o
 -10   5  17       13.11       14.17      6.90 o
  -9   5  17        0.72        2.85      5.02 o
  -8   5  17        0.10        0.54      4.70 o
  -7   5  17       15.32        2.81      7.26 o
  -6   5  17      165.47      168.59     14.69 o
  -5   5  17      130.11      121.24     12.75 o
  -4   5  17       90.85       80.27     10.57 o
  -3   5  17      115.64      101.67     16.34 o
  -2   5  17       30.69       21.26      6.92 o
  -1   5  17       12.45       12.52      6.63 o
   0   5  17        1.49       -2.10      5.89 o
   1   5  17       10.45        7.84      7.24 o
   2   5  17       29.04       19.31      8.99 o
 -13   6  17       15.39       38.10     18.48 o
 -12   6  17       13.26        5.73      9.29 o
 -11   6  17        0.64       -0.40      8.00 o
 -10   6  17        2.14        1.49      8.48 o
  -9   6  17       38.62       25.22     10.21 o
  -8   6  17       29.61       25.62      9.50 o
  -7   6  17      455.65      546.35     37.05 o
  -6   6  17       22.26       22.33     11.48 o
  -5   6  17        0.35        2.34      5.82 o
  -4   6  17       14.64       -2.68      6.63 o
  -3   6  17       28.14       25.68      9.56 o
  -2   6  17       16.15       14.18      9.14 o
  -1   6  17       33.97       36.31     10.69 o
   0   6  17        0.03        0.46      7.02 o
   1   6  17       25.80       22.76      7.40 o
 -10   7  17        3.22        0.88      9.55 o
  -9   7  17       30.70       42.64     14.37 o
  -8   7  17      114.31       88.64     17.96 o
  -7   7  17       17.21       19.68     11.40 o
  -6   7  17        0.82        7.64      9.24 o
  -5   7  17        5.78       -3.20      8.96 o
  -4   7  17       40.49       36.26     12.76 o
  -3   7  17       48.78       40.52     14.45 o
  -2   7  17       35.31       44.74     14.13 o
 -16   0  18       80.28      131.73     34.83 o
 -14   0  18        0.00       -4.75     13.69 o
 -12   0  18       45.09       42.80     14.13 o
 -10   0  18       17.49       16.37      8.04 o
  -8   0  18      310.49      390.27     27.61 o
  -6   0  18       81.40       88.06     15.62 o
  -4   0  18      202.52      211.31     20.99 o
  -2   0  18      485.18      580.73     32.43 o
   0   0  18      129.87      168.40     26.41 o
   2   0  18       44.53       63.08     17.55 o
 -16   1  18       31.99        5.79     14.83 o
 -15   1  18       17.46        8.63     12.03 o
 -14   1  18        0.07        6.49      8.24 o
 -13   1  18       45.20       19.20      9.65 o
 -12   1  18       47.17       28.84     10.73 o
 -11   1  18       54.58       51.78     10.72 o
 -10   1  18       19.67       24.16      9.15 o
  -9   1  18      346.53      420.35     24.65 o
  -8   1  18      140.53      185.51     15.32 o
  -7   1  18       13.55        7.93      5.51 o
  -6   1  18      202.02      250.39     15.86 o
  -5   1  18      124.73      166.97     13.48 o
  -4   1  18        1.58        3.84      4.65 o
  -3   1  18       44.04       51.41      8.51 o
  -2   1  18       31.19       20.55      7.13 o
  -1   1  18       11.27       23.86     10.94 o
   0   1  18        0.03        7.84      6.28 o
   1   1  18        1.25        4.53      6.04 o
   2   1  18       20.69       12.20      6.92 o
   3   1  18        1.63        4.94     11.04 o
 -15   2  18       12.12        3.40     12.54 o
 -14   2  18       88.56       75.39     25.80 o
 -13   2  18        0.48        2.55      7.19 o
 -12   2  18        0.10       -5.25      6.66 o
 -11   2  18        0.94       -2.32      5.73 o
 -10   2  18       39.86       59.45     10.67 o
  -9   2  18        0.73        3.75      6.07 o
  -8   2  18       30.86       37.29      8.82 o
  -7   2  18       46.19       43.34      9.57 o
  -6   2  18      437.64      528.48     42.86 o
  -5   2  18      129.15      150.08     18.10 o
  -4   2  18       43.02       37.53      9.63 o
  -3   2  18        1.48        0.51      6.10 o
  -2   2  18       33.00       39.32     16.45 o
  -1   2  18       29.97       20.47      8.81 o
   0   2  18      214.19      251.87     21.22 o
   1   2  18       78.24       94.31     13.58 o
   2   2  18       12.23        7.04     10.82 o
   3   2  18        3.50       11.63      6.46 o
 -15   3  18       35.81       26.95     16.03 o
 -14   3  18       14.97       30.89     14.56 o
 -13   3  18       64.80       74.56     11.24 o
 -12   3  18       39.66       38.15      7.53 o
 -11   3  18        3.47        8.09      5.38 o
 -10   3  18       32.73       35.97      7.06 o
  -9   3  18        0.75        2.14      4.68 o
  -8   3  18        4.24       -0.42      4.63 o
  -7   3  18       17.01       15.12      8.07 o
  -6   3  18        0.31        0.24      4.50 o
  -5   3  18        7.97       20.23      5.83 o
  -4   3  18      318.57      352.68     17.39 o
  -3   3  18      171.55      191.75     16.83 o
  -2   3  18       12.44       12.68      7.94 o
  -1   3  18        1.25       -2.70      5.33 o
   0   3  18        2.19       -2.48      7.59 o
   1   3  18        0.26        1.49     11.63 o
   2   3  18        2.63       -1.52      8.94 o
 -14   4  18        0.61       -6.72      7.07 o
 -13   4  18       10.78       11.11      9.37 o
 -12   4  18        2.60       -7.19      9.97 o
 -11   4  18        0.01       -1.10      6.14 o
 -10   4  18       50.51       44.91      8.11 o
  -9   4  18        0.00        2.11      5.04 o
  -8   4  18       59.98       76.47     11.21 o
  -7   4  18       91.37      109.52     12.15 o
  -6   4  18       42.68       40.47      8.17 o
  -5   4  18      271.65      313.21     20.80 o
  -4   4  18       16.13       12.03      6.08 o
  -3   4  18       41.84       47.03      8.43 o
  -2   4  18        3.95        2.52      9.74 o
  -1   4  18      147.36      143.47     21.28 o
   0   4  18        0.13       12.19      6.95 o
   1   4  18       11.22        3.68      7.01 o
 -13   5  18       60.40       65.33     14.65 o
 -12   5  18       39.70       39.72     12.02 o
 -11   5  18       34.78       12.23      9.23 o
 -10   5  18        4.61        3.38      7.78 o
  -9   5  18      204.33      241.07     38.83 o
  -8   5  18        0.04       -2.71      6.28 o
  -7   5  18      181.24      225.76     20.58 o
  -6   5  18       32.44       53.33     11.57 o
  -5   5  18       35.41       37.18      9.77 o
  -4   5  18       12.05        8.65      7.50 o
  -3   5  18        4.09        5.51      7.99 o
  -2   5  18       56.00       48.85     11.10 o
  -1   5  18       49.02       55.45     11.19 o
   0   5  18        2.22       12.66      7.87 o
 -11   6  18       16.10        6.59      8.96 o
 -10   6  18       54.11      131.88     34.26 o
  -9   6  18       45.34       54.30     14.51 o
  -8   6  18        3.58       -2.27     12.38 o
  -7   6  18       38.26       31.87     18.76 o
  -6   6  18      192.11      167.27     43.52 o
  -5   6  18       20.48       36.70     11.24 o
  -4   6  18        1.04       -0.39      7.48 o
  -3   6  18        0.34        9.91      9.00 o
  -2   6  18        7.03        0.94      8.70 o
 -15   0  19      571.82      826.37     76.61 o
 -13   0  19        0.46        6.95     17.66 o
 -11   0  19      142.79      249.60     29.60 o
  -9   0  19       22.94       17.70      9.66 o
  -7   0  19       12.82        1.74      7.46 o
  -5   0  19       10.72       -1.81      6.48 o
  -3   0  19      457.64      602.72     97.68 o
  -1   0  19      398.03      505.72     28.13 o
 -15   1  19       23.10       42.93     31.21 o
 -14   1  19       55.02       44.62     16.50 o
 -13   1  19       13.52       16.32      9.64 o
 -12   1  19       17.82       20.01     10.07 o
 -11   1  19       13.06       10.14      7.70 o
 -10   1  19       35.95       23.48      8.99 o
  -9   1  19        5.98       12.31      7.72 o
  -8   1  19        8.18        9.39      7.19 o
  -7   1  19       44.39       65.55     11.49 o
  -6   1  19       36.50       20.34     15.16 o
  -5   1  19      142.58      148.28     16.99 o
  -4   1  19        0.20       -1.10      5.84 o
  -3   1  19        0.82        1.39      5.84 o
  -2   1  19        9.16        7.87      7.35 o
  -1   1  19        5.11       14.85      7.27 o
   0   1  19       92.30       88.39     16.64 o
   1   1  19      140.73      159.69     28.49 o
 -14   2  19      181.76      210.85     49.52 o
 -13   2  19      366.84      518.64     42.75 o
 -12   2  19       19.06       21.27     10.00 o
 -11   2  19        6.44       10.01      6.60 o
 -10   2  19        3.81        7.51      7.21 o
  -9   2  19       12.36       11.24      9.27 o
  -8   2  19        5.06       -2.94      5.73 o
  -7   2  19        0.02        0.00      6.43 o
  -6   2  19       96.66       98.23     15.63 o
  -5   2  19      134.90      176.82     20.29 o
  -4   2  19      133.09      142.32     18.42 o
  -3   2  19      281.42      319.18     26.75 o
  -2   2  19      503.06      664.47     35.82 o
  -1   2  19      205.34      278.24     26.90 o
   0   2  19       83.22       95.06     19.71 o
   1   2  19       14.02       21.36     13.46 o
 -14   3  19        1.85       -6.28      9.26 o
 -13   3  19        1.72        2.58     20.18 o
 -12   3  19        5.65        3.57     11.85 o
 -11   3  19       11.88        9.05     12.49 o
 -10   3  19        1.74       13.59      7.59 o
  -9   3  19        8.05        7.30      6.96 o
  -8   3  19       27.65       37.39     10.64 o
  -7   3  19      280.10      323.77     26.64 o
  -6   3  19        8.77        3.28     11.24 o
  -5   3  19      408.47      473.78     42.31 o
  -4   3  19        0.03        5.69      7.82 o
  -3   3  19       67.62       64.99     21.07 o
  -2   3  19        7.58       -1.34     10.91 o
  -1   3  19       76.09       57.87     47.35 o
   0   3  19        7.35        7.94     10.64 o
 -13   4  19        3.28       -1.04      7.39 o
 -12   4  19      179.42      185.25     19.45 o
 -11   4  19       37.34       28.07      9.83 o
 -10   4  19        0.26        6.90      7.43 o
  -9   4  19        7.57       11.94      7.26 o
  -8   4  19      123.96      130.34     14.84 o
  -7   4  19       33.99       40.84     15.00 o
  -6   4  19       62.56       85.94     13.84 o
  -5   4  19      244.03      266.78     19.89 o
  -4   4  19      307.17      382.94     41.43 o
  -3   4  19        2.21       -3.57      6.92 o
  -2   4  19       16.45       15.60      7.77 o
  -1   4  19       21.56       43.96     21.78 o
 -11   5  19       40.76       22.52     10.55 o
 -10   5  19        1.66       10.17     12.98 o
  -9   5  19        9.20       10.06      8.81 o
  -8   5  19       47.67       44.48     11.92 o
  -7   5  19      288.52      426.94     29.41 o
  -6   5  19      107.71      142.46     26.00 o
  -5   5  19       54.70       51.35     12.94 o
  -4   5  19        0.13       -0.43      7.61 o
  -3   5  19       16.81        4.46     19.72 o
 -12   0  20      156.72      240.27     45.54 o
 -10   0  20        5.65       -2.87      8.80 o
  -8   0  20       15.04       20.93      9.84 o
  -6   0  20       22.12       22.51     11.09 o
  -4   0  20      595.98      673.22     36.99 o
  -2   0  20       36.91       43.24     13.00 o
 -13   1  20       81.71       76.39     20.81 o
 -12   1  20        0.11        1.53     11.71 o
 -11   1  20        0.04        3.04      7.44 o
 -10   1  20        2.34       13.64      7.92 o
  -9   1  20       45.36       61.63     12.12 o
  -8   1  20        0.00        6.56      7.09 o
  -7   1  20       28.86       16.40      8.71 o
  -6   1  20       78.25      101.20     14.12 o
  -5   1  20       60.66       70.14     12.26 o
  -4   1  20       43.76       55.29     13.66 o
  -3   1  20      345.62      454.62     39.95 o
  -2   1  20       35.88       55.40     24.83 o
  -1   1  20      230.77      326.08     34.49 o
 -13   2  20      168.52      181.83     28.65 o
 -12   2  20       15.27       24.25     15.45 o
 -11   2  20        0.09       -6.50     11.44 o
 -10   2  20       48.37       44.76     19.01 o
  -9   2  20       14.49       17.03     10.90 o
  -8   2  20        2.67        0.40     11.06 o
  -7   2  20       21.82       23.51     14.16 o
  -6   2  20      131.17      127.87     24.77 o
  -5   2  20       48.08       69.92     19.54 o
  -4   2  20        0.89        8.90     12.95 o
  -3   2  20      438.43      619.72     64.20 o
  -2   2  20        3.22        3.34      9.74 o
 -12   3  20        1.69       -0.21     17.38 o
 -11   3  20        7.43        1.28     17.10 o
 -10   3  20       21.43       22.56     20.08 o
  -9   3  20      127.28      176.43     40.22 o
  -8   3  20       40.39       17.45     19.22 o
  -7   3  20        7.15       15.18     19.37 o
  -6   3  20       20.77       39.94     22.42 o
  -5   3  20       67.45       46.89     24.33 o
  -4   3  20      127.86      131.38     33.41 o
  -3   3  20       11.00        1.84     17.31 o
  -2   3  20        5.77       19.93     12.15 o
 -10   4  20       29.51       50.15     23.34 o
  -9   4  20       13.50       11.78     16.10 o
  -8   4  20      167.95      142.52     37.38 o
  -7   4  20       83.38       68.17     28.66 o
  -6   4  20        3.47      -13.83     14.54 o
  -5   4  20       81.06      107.12     32.84 o
  -4   4  20        0.12       18.87     20.00 o
 -11   0  21        2.78        3.12     19.15 o
  -9   0  21       23.95       32.21     22.84 o
  -7   0  21       31.19        9.08     19.86 o
  -5   0  21        1.11       -7.73     17.10 o
 -11   1  21        4.81        1.61     12.14 o
 -10   1  21       58.22       59.70     28.06 o
  -9   1  21        2.79       -0.42     12.43 o
  -8   1  21        3.63        8.55     12.90 o
  -7   1  21       75.91      100.99     22.30 o
  -6   1  21       74.18      178.98     38.52 o
  -5   1  21        5.33       -9.15     17.17 o
  -4   1  21       64.15       53.63     24.40 o
 -10   2  21        9.37       -2.06     15.61 o
  -9   2  21       22.70       15.25     21.71 o
  -8   2  21       32.58       12.77     20.15 o
  -7   2  21       13.98       16.25     19.30 o
  -6   2  21        1.67      -10.71     16.10 o
  -5   2  21       12.66       14.33     20.29 o
 
